# Supplementary material for: Integrated Bayesian analysis of rare exonic variants to identify risk genes for schizophrenia and neurodevelopmental disorders
Source: Genome Med. 2017 Dec 20;9:114. doi: 10.1186/s13073-017-0497-y (PMC5738153; doi:10.1186/s13073-017-0497-y)
Supplement: Supplementary file 2 — Supplementary Tables. This file consists of long supplementary tables. (XLSX 13200 KB) [file 13073_2017_497_MOESM2_ESM.xlsx]

## Sheet: INFORMATION
Sheet name	Notes	Sup Tables contained in this file
extTADA results for SCZ data		Table S13
extTADA results for ID data		Table S15
extTADA results for DD data		Table S16
extTADA results for ASD data		Table S17
extTADA results for EPI data		Table S18
extTADA results for SCZ data using adjusted mutation rates		Table S14
P values for candidate gene sets		Table S21
P values for other gene sets		Table S22
GeNetsCommunityMembership		Table S23
NetworkCommunity PathwayEnrich	PathwayEnrichments_PPI_C1	Table S24
	PathwayEnrichments_PPI_C2
	PathwayEnrichments_PPI_C3
	PathwayEnrichments_PPI_C4
	PathwayEnrichments_PPI_C5
	PathwayEnrichments_PPI_C6
	PathwayEnrichments_PPI_C8
	# C7 contained only two genes, and pathway enrichments are not reported. C8 contains genes not connected in communities by GeNets

## Sheet: CandidateGeneSets
Gene_set	nGene1	nGene2	SCZ_P	SCZ_adjustedP	ID_P	ID_adjustedP	DD_P	DD_adjustedP	ASD_P	ASD_adjustedP	EPI_P	EPI_adjustedP
'constrained'	1003	939	3.33332e-06	0.000616665	1.25e-06	2.87499e-05	1.42857e-06	1.2585e-05	1.25e-06	3.38181e-05	9.99999e-06	8.76189e-05
'pLI09'	3488	3241	9.9999e-06	0.000822219	2.49999e-06	2.87499e-05	3.33332e-06	1.71296e-05	2e-06	3.38181e-05	9.9999e-06	8.76189e-05
'rbfox2'	3068	2895	1.33333e-05	0.000822219	2.49999e-06	2.87499e-05	3.33332e-06	1.71296e-05	3.33332e-06	4.42856e-05	9.99997e-06	8.76189e-05
'chd8.human_brain'	2798	2601	4.99995e-05	0.00231248	2.49999e-06	2.87499e-05	3.33332e-06	1.71296e-05	2.49999e-06	3.57691e-05	0.207921	0.347795
'rbfox13'	3445	3230	0.000169998	0.00628994	2.49999e-06	2.87499e-05	3.33332e-06	1.71296e-05	9.9999e-06	0.000103332	3.49998e-05	0.000257599
'FMRP_targets'	839	792	0.000209998	0.00647494	1.25e-06	2.87499e-05	2.49999e-06	1.54166e-05	1.11111e-06	3.38181e-05	1.11111e-06	2.04444e-05
'celf4'	2675	2468	0.000269997	0.00713564	2.49999e-06	2.87499e-05	2.49999e-06	1.54166e-05	2e-06	3.38181e-05	0.012987	0.0398268
'Module.M3'	162	145	0.000559994	0.0129499	2e-06	2.87499e-05	0.000259997	0.000763484	0.00679932	0.0238618	9.99999e-07	2.04444e-05
'DD.allDenovoMiDandLoF'	1271	1271	0.00069993	0.0143875	9.9999e-06	7.35998e-05	NA	NA	1.42857e-06	3.38181e-05	1.42857e-06	2.38961e-05
'ARC'	28	25	0.0009999	0.0184982	0.00629937	0.0143097	0.00109989	0.00260871	0.00699301	0.024087	0.00159984	0.00654157
'NMDAR_network'	61	58	0.00149985	0.0231227	5e-06	4.38095e-05	9.99999e-07	1.2585e-05	0.00089991	0.00418458	9.3333e-05	0.000572443
'abnormal_emotionORaffect_behavior'	392	363	0.00149985	0.0231227	4.99998e-05	0.000287499	0.0009999	0.00240236	0.00899101	0.0288332	0.00079992	0.00377398
'AlleleBiasedExpression.Neuron'	802	619	0.00191998	0.0264259	0.00389961	0.00956704	0.00349965	0.00761689	0.00329967	0.0120341	0.0909091	0.217237
'Module.M13'	149	129	0.0019998	0.0264259	0.306931	0.384185	0.158416	0.19802	0.0839161	0.162587	0.0519481	0.136549
'abnormal_cued_conditioning_behavior'	74	67	0.00249975	0.0289034	0.00719928	0.0154031	0.045954	0.0708458	0.00999001	0.0304613	1	1
'mGluR5'	39	36	0.00239976	0.0289034	0.038961	0.0663781	2.33333e-05	9.81057e-05	0.227723	0.333515	0.00599401	0.0212096
'abnormal_sensory_capabilitiesORreflexesORnociception'	607	579	0.00449996	0.0489701	1.3e-05	8.85925e-05	7.49996e-05	0.000256943	0.00959904	0.0302614	3e-06	3.94285e-05
'mir137'	3260	2940	0.00699301	0.0646853	4.99999e-06	4.38095e-05	5.99994e-05	0.000213459	0.000369996	0.00221998	0.425743	0.612005
'abnormal_behavior'	2037	1937	0.00699301	0.0646853	9.99998e-06	7.35998e-05	5.99999e-06	2.92105e-05	0.0019998	0.0079141	1.5e-05	0.000125454
'Pardinas2017_extTable9'	534	522	0.00699301	0.0646853	0.011988	0.0227401	0.00069993	0.00174999	0.0009999	0.00453613	0.025974	0.0758606
'PSD-95_(core)'	65	57	0.00799201	0.0672055	9.99999e-07	2.87499e-05	8.57142e-06	4.06593e-05	0.00079992	0.0039154	2.49999e-06	3.83332e-05
'abnormal_excitatory_postsynaptic_currents'	73	67	0.00799201	0.0672055	0.00999001	0.0201996	0.000209998	0.000626607	0.00059994	0.00318825	2.33333e-05	0.000186666
'list.EPI.43genes.2017.Epi4K.2017'	43	38	0.00919908	0.0724511	9.99999e-07	2.87499e-05	9.99999e-07	1.2585e-05	9.99999e-07	3.38181e-05	NA	NA
'abnormal_socialORconspecific_interaction'	257	238	0.00939906	0.0724511	0.000129999	0.000597997	0.00519948	0.0108079	2.49999e-06	3.57691e-05	0.000319997	0.00168227
'abnormal_associative_learning'	204	190	0.014985	0.110889	0.00139986	0.00436567	0.00899101	0.0168014	0.041958	0.100054	0.00839916	0.0275972
'abnormal_social_investigation'	64	54	0.017982	0.12321	0.000109999	0.000518969	0.000269997	0.000780461	4.99999e-06	5.47058e-05	0.00349965	0.0128787
'Module.M1'	1244	1071	0.017982	0.12321	0.178218	0.248425	0.000689993	0.00174999	0.04995	0.1147	0.00249975	0.00938682
'synaptome'	1887	1816	0.018981	0.12541	0.00150998	0.00455471	4.49998e-05	0.000166499	0.0629371	0.137721	7.99998e-06	8.17776e-05
'abnormal_motor_capabilitiesORcoordinationORmovement'	1398	1326	0.01998	0.127459	7.14285e-06	5.97402e-05	1.66666e-06	1.32143e-05	0.0594059	0.131542	0.00159984	0.00654157
'CYFIP1_all'	37	34	0.020979	0.129371	0.118812	0.173503	0.013986	0.0253668	0.00089991	0.00418458	1	1
'abnormal_fearORanxiety-related_behavior'	232	213	0.0232977	0.139034	7.99992e-05	0.000387365	0.0009999	0.00240236	0.035964	0.0868742	0.00699301	0.023828
'abnormal_behavioral_response_to_xenobiotic'	219	208	0.02997	0.173264	7.99992e-05	0.000387365	4.99998e-05	0.000181372	0.015984	0.0443735	9.99999e-07	2.04444e-05
'abnormal_learningORmemoryORconditioning'	449	414	0.030969	0.173614	0.00189981	0.00546195	0.00599401	0.0119236	0.01998	0.0516151	0.0594059	0.147712
'abnormal_brain_size'	193	180	0.035964	0.184815	3e-06	3.24706e-05	9.99999e-07	1.2585e-05	9.9999e-05	0.000688882	0.108911	0.23576
'abnormal_contextual_conditioning_behavior'	95	88	0.033966	0.184815	0.00109989	0.00374777	0.00259974	0.0057946	0.633663	0.714311	0.435644	0.621383
'abnormal_excitatory_postsynaptic_potential'	64	58	0.034965	0.184815	0.00209979	0.00594402	0.00209979	0.00473733	8.99991e-05	0.00064384	0.030969	0.0863379
'abnormal_aggression-related_behavior'	69	62	0.036963	0.184815	0.178218	0.248425	0.415842	0.460663	0.00249975	0.00948885	0.306931	0.462912
'Module.M2'	38	35	0.040959	0.199406	0.00339966	0.00856901	0.014985	0.0269148	0.02997	0.0743257	1	1
'abnormal_discrimination_learning'	21	20	0.042957	0.203771	0.00139986	0.00436567	0.0990099	0.1337	0.0693069	0.14166	1	1
'abnormal_synaptic_transmission'	458	430	0.0792079	0.232595	2e-06	2.87499e-05	9.99999e-07	1.2585e-05	0.00119988	0.00519018	9.99999e-07	2.04444e-05
'Cav2_channels'	205	196	0.0693069	0.232595	2.49999e-06	2.87499e-05	2e-06	1.32143e-05	9.99999e-07	3.38181e-05	9.99999e-07	2.04444e-05
'AST.allDenovoMiDandLoF'	1080	1080	0.0569431	0.232595	1.42857e-06	2.87499e-05	3.33332e-06	1.71296e-05	4.99998e-06	5.47058e-05	2.85714e-06	3.94285e-05
'abnormal_cerebrum_morphology'	374	354	0.0693069	0.232595	5e-06	4.38095e-05	2e-06	1.32143e-05	0.0693069	0.14166	0.306931	0.462912
'Module.M9'	186	166	0.0659341	0.232595	5.99997e-05	0.000315427	2.2e-05	9.4651e-05	0.00579942	0.0207441	0.277228	0.432287
'seizures'	265	246	0.0792079	0.232595	7.49996e-05	0.000383331	9.99999e-07	1.2585e-05	0.00799201	0.0270275	9.99999e-07	2.04444e-05
'abnormal_temporal_lobe_morphology'	222	210	0.0693069	0.232595	0.000139999	0.000628286	9.99999e-07	1.2585e-05	0.018981	0.0511662	0.188119	0.329656
'abnormal_miniature_excitatory_postsynaptic_currents'	65	59	0.0594059	0.232595	0.000189998	0.000759992	9.99999e-07	1.2585e-05	2e-06	3.38181e-05	0.00069993	0.00338913
'abnormal_spatial_working_memory'	41	37	0.0594059	0.232595	0.000629994	0.00231838	0.168317	0.207591	0.128713	0.219599	1	1
'abnormal_temporal_memory'	114	105	0.0509491	0.232595	0.00139986	0.00436567	0.000199998	0.000616661	0.0891089	0.165743	0.168317	0.312831
'abnormal_consumption_behavior'	456	439	0.0759241	0.232595	0.00179982	0.00525662	0.207921	0.253061	0.0019998	0.0079141	0.108911	0.23576
'abnormal_pituitary_gland_morphology'	86	84	0.0792079	0.232595	0.00279972	0.00757571	0.00699301	0.013618	0.0891089	0.165743	0.128713	0.266103
'PSD_(human_core)'	683	658	0.0693069	0.232595	0.0029997	0.00788493	1.25e-06	1.2585e-05	0.014985	0.0428802	3.75e-06	4.59999e-05
'abnormal_parental_behavior'	121	115	0.0699301	0.232595	0.00699301	0.0151378	0.047952	0.072123	0.000489995	0.00276179	0.000299997	0.00162351
'abnormal_neuron_physiology'	405	385	0.0792079	0.232595	0.0109989	0.0214968	0.000549995	0.00147462	0.168317	0.265313	0.00059994	0.00298349
'abnormal_spatial_learning'	169	156	0.0792079	0.232595	0.018981	0.0345793	0.047952	0.072123	0.326733	0.437211	0.168317	0.312831
'abnormal_innervation'	133	131	0.0594059	0.232595	0.023976	0.042831	6.99993e-05	0.000244337	0.12987	0.219599	0.045954	0.122544
'abnormal_inhibitory_postsynaptic_currents'	59	52	0.0609391	0.232595	0.02997	0.0515372	0.00599401	0.0119236	0.0891089	0.165743	2.99999e-05	0.000229999
'CNV.denovo.loss.bd'	130	46	0.0693069	0.232595	0.0609391	0.100114	0.00159984	0.00374646	0.00059994	0.00318825	1	1
'abnormal_corpus_callosum_morphology'	80	78	0.0594059	0.232595	0.0649351	0.105735	0.000369996	0.00100661	0.435644	0.547498	1	1
'CNV.denovo.loss.scz'	246	176	0.0792079	0.232595	0.0689311	0.109935	0.020979	0.0359363	0.0693069	0.14166	0.316832	0.47396
'Module.M19'	582	503	0.0659341	0.232595	0.217822	0.290429	0.178218	0.218346	0.0949051	0.174776	0.237624	0.383533
'Module.M16'	150	142	0.0639361	0.232595	0.861386	0.905686	0.118812	0.153708	0.257426	0.368317	1	1
'ID.allDenovoMiDandLoF'	350	350	0.0792079	0.232595	NA	NA	2e-06	1.32143e-05	9.99999e-07	3.38181e-05	9.99999e-07	2.04444e-05
'abnormal_nervous_system_morphology'	1818	1725	0.0891089	0.238915	2.4e-05	0.000152276	2e-06	1.32143e-05	0.00179982	0.00743926	5.49997e-05	0.000361427
'abnormal_hippocampus_morphology'	216	204	0.0891089	0.238915	5.99994e-05	0.000315427	9.99999e-07	1.2585e-05	0.013986	0.041292	0.188119	0.329656
'abnormal_synaptic_plasticity'	39	37	0.0891089	0.238915	0.000249998	0.000958324	0.000299997	0.000828354	4e-06	4.96e-05	0.148515	0.29703
'Pardinas2017_extTable6'	480	120	0.0891089	0.238915	0.0009999	0.00353811	3e-06	1.71296e-05	0.010989	0.032967	0.038961	0.105424
'abnormal_synapse_morphology'	101	95	0.0891089	0.238915	0.0693069	0.109935	0.00699301	0.013618	0.554455	0.652713	5.99994e-05	0.000380686
'abnormal_brain_vasculature_morphology'	34	30	0.0891089	0.238915	0.50495	0.553041	0.0819181	0.113096	0.01998	0.0516151	0.178218	0.31837
'abnormal_forebrain_morphology'	658	627	0.0990099	0.261669	2.22222e-06	2.87499e-05	1.11111e-06	1.2585e-05	0.00109989	0.00487094	0.326733	0.484829
'abnormal_neuron_proliferation'	68	64	0.108911	0.276007	0.00089991	0.00324673	0.00059994	0.00156322	0.49505	0.590251	0.405941	0.588134
'abnormal_response_to_new_environment'	131	121	0.108911	0.276007	0.0594059	0.0993601	0.415842	0.460663	0.19802	0.29703	0.544554	0.753369
'abnormal_spatial_reference_memory'	38	35	0.108911	0.276007	0.346535	0.419489	0.346535	0.398192	0.178218	0.273955	0.178218	0.31837
'abnormal_telencephalon_morphology'	514	491	0.118812	0.29703	4.49998e-05	0.000267095	9.99999e-07	1.2585e-05	0.00149985	0.00634028	0.29703	0.455446
'GABA_PSC'	18	15	0.138614	0.337415	0.0017875	0.00525662	0.012987	0.0237881	1.5e-05	0.0001395	9.99999e-07	2.04444e-05
'abnormal_object_recognition_memory'	44	39	0.138614	0.337415	0.00699301	0.0151378	9.9999e-05	0.000330354	0.128713	0.219599	0.108911	0.23576
'abnormal_CNS_synaptic_transmission'	392	365	0.148515	0.356821	0.000199998	0.000782971	9.99999e-07	1.2585e-05	0.000129999	0.000863563	4.99998e-06	5.41176e-05
'Module.M10'	49	46	0.158416	0.37573	0.980198	1	1	1	0.376238	0.492818	1	1
'abnormal_limbic_system_morphology'	253	241	0.168317	0.384427	5.99994e-05	0.000315427	9.99999e-07	1.2585e-05	0.025974	0.0652861	0.247525	0.39604
'abnormal_dendrite_morphology'	92	83	0.168317	0.384427	0.000159998	0.000684644	2.99999e-05	0.000120652	0.000689993	0.00346861	0.00799201	0.0267369
'Module.M12'	72	62	0.168317	0.384427	0.324675	0.398138	0.158416	0.19802	0.116883	0.205097	0.024975	0.0741194
'Pre-synaptic_active_zone'	185	174	0.178218	0.397232	0.00149985	0.00455471	9.99999e-07	1.2585e-05	0.158416	0.254012	0.00139986	0.0059901
'abnormal_neural_plate_morphology'	24	23	0.178218	0.397232	0.0792079	0.122473	0.168317	0.207591	0.158416	0.254012	0.108911	0.23576
'Module.M22'	76	57	0.188811	0.410942	0.0110989	0.0214968	0.016983	0.0293632	0.043956	0.102198	0.990099	1
'abnormal_sexual_interaction'	67	66	0.188119	0.410942	0.0792079	0.122473	0.574257	0.610561	0.415842	0.529771	0.336634	0.495525
'abnormal_response_to_novelty'	162	150	0.19802	0.425973	0.00599401	0.0137862	0.405941	0.455146	0.01998	0.0516151	0.010989	0.0342708
'abnormal_neuron_morphology'	988	940	0.207921	0.437106	0.00124999	0.00418178	1.42857e-06	1.2585e-05	0.00849915	0.0277341	0.000189998	0.00109249
'Module.M8'	739	627	0.207921	0.437106	0.00287997	0.00767992	0.0889111	0.121841	0.0649351	0.140441	0.49505	0.700685
'abnormal_brain_white_matter_morphology'	127	123	0.217822	0.452776	0.0142986	0.0268463	0.000299999	0.000828354	0.425743	0.538695	1	1
'abnormal_avoidance_learning_behavior'	61	55	0.223776	0.459984	0.287129	0.361861	0.00599401	0.0119236	0.386139	0.50225	0.00219978	0.0086119
'essentialGenes'	3915	3782	0.227723	0.462953	3.33332e-06	3.4074e-05	4.99998e-06	2.49999e-05	1.66666e-05	0.000147619	0.00139986	0.0059901
'abnormal_brain_morphology'	1101	1046	0.237624	0.47783	1.42857e-06	2.87499e-05	1.42857e-06	1.2585e-05	0.000149999	0.000962059	0.000199998	0.00111514
'abnormal_diencephalon_morphology'	208	201	0.257426	0.501303	0.00799201	0.0167106	0.000279997	0.000796915	0.0792079	0.155081	0.287129	0.443964
'abnormal_spinal_cord_morphology'	212	207	0.257426	0.501303	0.360639	0.43371	0.0669331	0.0967392	0.247525	0.359684	0.136863	0.279809
'Module.M14'	129	111	0.257426	0.501303	0.871287	0.910891	0.465347	0.506407	0.49505	0.590251	0.277228	0.432287
'abnormal_circadian_rhythm'	68	65	0.267327	0.50985	0.465347	0.515806	0.445545	0.487726	0.465347	0.569437	0.168317	0.312831
'chd8.hNSC_specific'	4000	3672	0.267327	0.50985	0.811881	0.858541	0.226773	0.271798	1	1	0.821782	1
'abnormal_long_term_potentiation'	157	145	0.277228	0.518052	0.014985	0.0275724	0.015984	0.0281623	0.00229977	0.00891161	0.118812	0.248425
'abnormal_myelination'	120	112	0.277228	0.518052	0.0990099	0.149326	0.138614	0.176852	1	1	0.0594059	0.147712
'abnormal_neuron_apoptosis'	161	154	0.287129	0.525929	0.39604	0.467124	0.118812	0.153708	0.287129	0.3956	0.178218	0.31837
'abnormal_conditioned_place_preference_behavior'	28	27	0.287129	0.525929	1	1	0.306931	0.359381	0.148515	0.246641	0.118812	0.248425
'abnormal_glutamate-mediated_receptor_currents'	42	39	0.316832	0.563595	1.99999e-05	0.000131428	0.00509949	0.0107205	0.000169998	0.00105399	0.207921	0.347795
'abnormal_somatosensory_cortex_morphology'	21	20	0.316832	0.563595	0.00309969	0.008033	0.027972	0.0449985	5.99994e-05	0.000464995	1	1
'abnormal_hindbrain_morphology'	318	305	0.316832	0.563595	0.00329967	0.00843249	4.49998e-05	0.000166499	0.043956	0.102198	0.00699301	0.023828
'abnormal_nervous_system_tract_morphology'	119	114	0.336634	0.587521	0.0114989	0.0220395	0.000699997	0.00174999	0.594059	0.682068	1	1
'ID.allKnownGenes'	1547	1396	0.336634	0.587521	NA	NA	1.66666e-06	1.32143e-05	1.66666e-06	3.38181e-05	3.99996e-05	0.000272591
'abnormal_glial_cell_morphology'	226	214	0.346535	0.599149	0.485149	0.534535	0.010989	0.0203297	0.643564	0.721102	0.356436	0.520509
'abnormal_brainstem_morphology'	163	161	0.366337	0.621764	0.00109989	0.00374777	0.000109999	0.000350859	0.016983	0.0464535	0.00579942	0.0209234
'abnormal_depression-related_behavior'	79	75	0.366337	0.621764	0.014985	0.0275724	0.227723	0.271798	0.70297	0.773683	0.02997	0.0861638
'CNV.denovo.gain.asd'	1365	1104	0.386139	0.649415	0.128713	0.186482	0.0792079	0.110176	0.534653	0.633411	0.217822	0.35785
'abnormal_midbrain_morphology'	98	96	0.39604	0.658763	0.00599401	0.0137862	0.00179982	0.00416208	0.0891089	0.165743	1	1
'abnormal_grooming_behavior'	75	66	0.405941	0.658763	0.0599401	0.0993601	0.39604	0.446752	0.00819918	0.027233	0.108911	0.23576
'geneInPARs'	1524	550	0.405941	0.658763	0.237624	0.305754	0.0594059	0.0865362	0.772277	0.835137	0.148515	0.29703
'abnormal_CNS_glial_cell_morphology'	166	158	0.405941	0.658763	0.574257	0.617914	0.027972	0.0449985	0.960396	0.997953	0.178218	0.31837
'abnormal_somatic_nervous_system_morphology'	615	588	0.425743	0.68489	0.0909091	0.138242	0.035964	0.0559105	0.277228	0.387702	0.035964	0.0987669
'abnormal_prepulse_inhibition'	78	73	0.435644	0.688838	0.000169998	0.000695104	0.000189998	0.000595757	1.5e-05	0.0001395	0.010989	0.0342708
'Module.M6'	30	29	0.435644	0.688838	0.237624	0.305754	0.376238	0.427018	0.623762	0.707438	0.158416	0.306826
'abnormal_cerebral_cortex_pyramidal_cell_morphology'	22	21	0.455446	0.690635	0.000349997	0.00131427	0.00899101	0.0168014	0.0519481	0.117833	1	1
'abnormal_basal_ganglion_morphology'	66	64	0.445545	0.690635	0.00799201	0.0167106	0.0594059	0.0865362	0.39604	0.511551	1	1
'Module.M18'	41	36	0.455446	0.690635	0.108911	0.160317	0.49505	0.532466	0.485149	0.585959	0.19802	0.337367
'abnormal_ependyma_morphology'	21	21	0.455446	0.690635	0.267327	0.341584	0.376238	0.427018	0.871287	0.920792	1	1
'abnormal_synaptic_depression'	78	71	0.455446	0.690635	0.465347	0.515806	0.046953	0.0717877	5.99994e-05	0.000464995	0.257426	0.40833
'Synaptic_vesicle:_GABA-enriched'	24	23	0.465347	0.69229	0.0829171	0.12714	0.0990099	0.1337	1	1	0.217822	0.35785
'abnormal_autonomic_nervous_system_morphology'	51	50	0.475248	0.69229	0.19802	0.269894	0.016983	0.0293632	0.0990099	0.178795	1	1
'Chrna7'	55	54	0.475248	0.69229	0.316832	0.391255	0.025974	0.0425238	0.0594059	0.131542	0.00089991	0.00413959
'abnormal_neuronal_precursor_cell_number'	30	30	0.475248	0.69229	0.326733	0.398138	0.021978	0.03663	0.207921	0.309386	1	1
'geneInHARs'	1586	599	0.465347	0.69229	0.617383	0.660456	0.118812	0.153708	0.178218	0.273955	0.540785	0.753369
'abnormal_astrocyte_morphology'	87	85	0.485149	0.701191	0.425743	0.490559	0.023976	0.0396033	0.594059	0.682068	0.108911	0.23576
'EPI.allDenovoMiDandLoF'	109	109	0.49505	0.704494	2.49999e-06	2.87499e-05	9.99999e-07	1.2585e-05	9.99999e-07	3.38181e-05	NA	NA
'abnormal_embryonicORfetal_subventricular_zone_morphology'	31	30	0.49505	0.704494	0.140859	0.202485	0.028971	0.0462038	0.405941	0.520724	0.118812	0.248425
'Synaptic_vesicle'	380	363	0.50495	0.713098	0.025974	0.045087	3.49998e-05	0.000137765	0.0693069	0.14166	3.99998e-05	0.000272591
'abnormal_forebrain_development'	134	126	0.534653	0.743691	0.00819918	0.0169511	3.66665e-05	0.000141319	0.336634	0.447242	1	1
'abnormal_stratification_in_cerebral_cortex'	25	25	0.534653	0.743691	0.405941	0.472741	0.0693069	0.0978762	0.227723	0.333515	1	1
'abnormal_paired-pulse_facilitation'	40	38	0.574257	0.775457	0.000159998	0.000684644	0.000709993	0.00175132	0.108911	0.192928	0.030969	0.0863379
'abnormal_glial_cell_physiology'	57	56	0.574257	0.775457	0.366337	0.434877	0.0693069	0.0978762	0.287129	0.3956	1	1
'abnormal_axon_extension'	48	46	0.574257	0.775457	0.435644	0.491769	0.118812	0.153708	0.158416	0.254012	1	1
'abnormal_sleep_behavior'	48	45	0.564356	0.775457	0.465347	0.515806	0.435644	0.479727	0.168317	0.265313	1	1
'abnormal_microglial_cell_morphology'	54	51	0.584158	0.783111	0.534653	0.582108	0.108911	0.144953	0.990099	1	0.227723	0.370805
'abnormal_parietal_lobe_morphology'	25	24	0.594059	0.790655	0.00359964	0.00895046	0.00209979	0.00473733	6.99997e-05	0.000520797	1	1
'abnormal_neural_tube_morphologyORdevelopment'	395	379	0.613861	0.799749	0.00436996	0.0105799	7.99992e-05	0.000269088	0.0990099	0.178795	0.168317	0.312831
'abnormal_dopaminergic_neuron_morphology'	29	28	0.613861	0.799749	0.108911	0.160317	0.00559944	0.01151	0.023976	0.0610896	1	1
'Module.M17'	42	38	0.613861	0.799749	0.940594	0.972299	0.346535	0.398192	0.623762	0.707438	0.0939061	0.221522
'abnormal_motor_learning'	32	31	0.623762	0.806965	0.405941	0.472741	0.267327	0.317022	0.014985	0.0428802	1	1
'abnormal_nervous_system_development'	826	786	0.663366	0.811505	9.99995e-06	7.35998e-05	1.25e-06	1.2585e-05	0.108911	0.192928	0.0693069	0.170033
'abnormal_neurotransmitter_level'	59	54	0.693069	0.811505	1.2e-05	8.49229e-05	9.99999e-07	1.2585e-05	0.0693069	0.14166	0.000349997	0.00178887
'abnormal_neurite_morphology'	225	207	0.693069	0.811505	0.00239976	0.00659039	1.99999e-05	8.80949e-05	0.000399996	0.00232498	0.0594059	0.147712
'CNV.denovo.loss.asd'	1179	1036	0.663366	0.811505	0.00469953	0.01123	0.0693069	0.0978762	0.00289971	0.0107869	0.722772	0.963696
'abnormal_telencephalon_development'	88	83	0.643564	0.811505	0.0107989	0.0213656	9.99999e-06	4.62499e-05	0.574257	0.667574	1	1
'Presynapse'	502	477	0.663366	0.811505	0.021978	0.0396466	1.4e-05	6.31706e-05	0.188119	0.284472	9.9999e-05	0.000593542
'abnormal_cerebellum_development'	83	81	0.683168	0.811505	0.0693069	0.109935	0.000109999	0.000350859	0.015984	0.0443735	0.00139986	0.0059901
'Module.M5'	158	136	0.653465	0.811505	0.0769231	0.120973	0.021978	0.03663	0.000649994	0.0033583	5e-06	5.41176e-05
'Module.M11'	150	135	0.663366	0.811505	0.108911	0.160317	0.742574	0.776137	0.465347	0.569437	1	1
'abnormal_fourth_ventricle_morphology'	21	20	0.693069	0.811505	0.188119	0.260255	0.950495	0.966163	0.306931	0.413689	1	1
'abnormal_nerve_conduction'	45	41	0.673267	0.811505	0.19802	0.269894	0.148515	0.188187	1	1	0.01998	0.0602676
'CNV.denovo.gain.scz'	200	174	0.693069	0.811505	0.217822	0.290429	0.326733	0.380161	0.80198	0.857289	0.544554	0.753369
'Module.M4'	36	30	0.693069	0.811505	0.366337	0.434877	0.752475	0.782067	0.831683	0.88396	0.158416	0.306826
'Module.M15'	40	37	0.643564	0.811505	0.435644	0.491769	0.683168	0.718103	0.673267	0.745403	0.19802	0.337367
'abnormal_hypothalamus_morphology'	32	32	0.643564	0.811505	0.554455	0.600116	1	1	0.306931	0.413689	1	1
'abnormal_neuron_differentiation'	212	202	0.722772	0.840961	0.237624	0.305754	0.034965	0.0548181	0.306931	0.413689	0.564356	0.774937
'abnormal_thalamus_morphology'	36	32	0.742574	0.848001	0.00599401	0.0137862	0.0594059	0.0865362	0.128713	0.219599	1	1
'Module.M7'	50	47	0.742574	0.848001	0.435644	0.491769	0.00709929	0.0136809	0.148515	0.246641	1	1
'fatigue'	33	30	0.742574	0.848001	1	1	0.50495	0.539976	0.940594	0.982868	1	1
'abnormal_axon_guidance'	40	37	0.762376	0.859998	0.222777	0.294899	0.29703	0.350003	0.564356	0.660191	1	1
'Module.M24'	255	218	0.762376	0.859998	1	1	0.782178	0.803905	0.910891	0.957208	0.673267	0.904242
'abnormal_hindbrain_development'	114	112	0.782178	0.866485	0.00999001	0.0201996	0.000209998	0.000626607	0.00999001	0.0304613	0.00209979	0.00839916
'abnormal_third_ventricle_morphology'	56	54	0.782178	0.866485	0.14985	0.21374	0.00439956	0.00935539	0.485149	0.585959	1	1
'abnormal_lateral_ventricle_morphology'	98	94	0.782178	0.866485	0.287129	0.361861	0.0579421	0.0864458	0.188119	0.284472	1	1
'thin_cerebral_cortex'	47	44	0.792079	0.87223	0.00699301	0.0151378	0.032967	0.0521274	0.970297	1	1	1
'abnormal_oligodendrocyte_morphology'	30	28	0.80198	0.877907	0.217822	0.290429	1	1	0.990099	1	1	1
'abnormal_cerebral_cortex_morphology'	198	186	0.831683	0.895027	0.000166	0.00069418	2.99999e-05	0.000120652	0.0792079	0.155081	0.594059	0.809681
'abnormal_nervous_system_electrophysiology'	213	202	0.841584	0.895027	0.00679932	0.0151378	0.00279972	0.00616605	0.257426	0.368317	9.99999e-07	2.04444e-05
'abnormal_neocortex_morphology'	22	21	0.851485	0.895027	0.0252975	0.0447571	0.00059994	0.00156322	0.0759241	0.153499	0.158416	0.306826
'abnormal_brain_ventricle_morphology'	159	153	0.851485	0.895027	0.025974	0.045087	0.00809919	0.0154469	0.455446	0.568543	0.108911	0.23576
'abnormal_brain_ventricleORchoroid_plexus_morphology'	212	204	0.851485	0.895027	0.041958	0.0708283	0.015984	0.0281623	0.762376	0.829251	0.19802	0.337367
'abnormal_axon_morphology'	127	119	0.851485	0.895027	0.158416	0.224219	0.00419958	0.00903398	0.366337	0.483253	0.00899101	0.0290236
'abnormal_postnatal_subventricular_zone_morphology'	22	21	0.851485	0.895027	1	1	0.108911	0.144953	0.178218	0.273955	1	1
'Module.M23'	148	130	0.861386	0.900319	0.732673	0.779259	0.772277	0.798164	0.732673	0.801631	1	1
'Synaptic_vesicle:_Glu-enriched'	23	21	0.90099	0.926018	0.227723	0.299293	0.217822	0.263379	0.033966	0.0831274	1	1
'Module.M20'	460	407	0.90099	0.926018	0.426573	0.490559	0.613861	0.648939	0.277228	0.387702	1	1
'CNV.denovo.gain.bd'	180	169	0.90099	0.926018	0.910891	0.946915	0.485149	0.524868	0.267327	0.379563	0.643564	0.870705
'abnormal_neuronal_migration'	85	80	0.910891	0.931021	0.309169	0.384372	0.138614	0.176852	0.663366	0.738839	1	1
'abnormal_brain_development'	501	479	0.930693	0.946034	4.49998e-05	0.000267095	1.11111e-06	1.2585e-05	0.158416	0.254012	0.0891089	0.215737
'abnormal_action_potential'	79	78	0.960396	0.965616	0.0105989	0.0211979	0.021978	0.03663	0.465347	0.569437	9.99999e-07	2.04444e-05
'Module.M21'	100	86	0.960396	0.965616	1	1	0.90099	0.920901	0.80198	0.857289	1	1
'5HT_2C'	18	15	0.970297	0.970297	0.00129987	0.004271	0.0792079	0.110176	0.0792079	0.155081	0.00239976	0.00919908
'SCZ.allDenovoMiDandLoF'	NA	NA	NA	NA	0.00229977	0.00641148	2e-06	1.32143e-05	2.66666e-05	0.000225454	0.0594059	0.147712

## Sheet: OtherGeneSets
Gene_set'	nGene1	nGene2	SCZ_P	SCZ_adjustedP	ID_P	ID_adjustedP	DD_P	DD_adjustedP	ASD_P	ASD_adjustedP	EPI_P	EPI_adjustedP
'constrained'	1003	939	3.33332e-06	0.00756331	1.25e-06	9.90787e-05	1.42857e-06	2.53236e-05	1.25e-06	0.000174615	9.99999e-06	0.000310684
'pLI09'	3488	3241	9.9999e-06	0.0100844	2.49999e-06	9.90787e-05	3.33332e-06	3.3466e-05	2e-06	0.000174615	9.9999e-06	0.000310684
'rbfox2'	3068	2895	1.33333e-05	0.0100844	2.49999e-06	9.90787e-05	3.33332e-06	3.3466e-05	3.33332e-06	0.000222548	9.99997e-06	0.000310684
'GGGAGGRR_V_ddSS_MAZ_Q6'	2274	2114	3.49998e-05	0.0158829	0.000119999	0.00143427	3.33332e-06	3.3466e-05	0.000149999	0.00250365	0.118812	0.491725
'ACAGGGT,MIR-10A,MIR-10B'	123	116	2.99999e-05	0.0158829	0.034965	0.108946	8.99991e-05	0.000565673	0.00139986	0.0132957	1	1
'chd8.human_brain'	2798	2601	4.99995e-05	0.0189081	2.49999e-06	9.90787e-05	3.33332e-06	3.3466e-05	2.49999e-06	0.000177343	0.207921	0.670789
'MP:0005179'	208	199	6.49997e-05	0.0210692	0.752475	0.855481	0.950495	0.992943	0.772277	0.917837	1	1
'rbfox13'	3445	3230	0.000169998	0.0482158	2.49999e-06	9.90787e-05	3.33332e-06	3.3466e-05	9.9999e-06	0.000412727	3.49998e-05	0.000881996
'FMRP_targets'	839	792	0.000209998	0.0529428	1.25e-06	9.90787e-05	2.49999e-06	3.06621e-05	1.11111e-06	0.000168148	1.11111e-06	6.81081e-05
'celf4'	2675	2468	0.000269997	0.0612624	2.49999e-06	9.90787e-05	2.49999e-06	3.06621e-05	2e-06	0.000174615	0.012987	0.107498
'Module.M3'	162	145	0.000559994	0.115512	2e-06	9.90787e-05	0.000259997	0.00138808	0.00679932	0.0447158	9.99999e-07	6.81081e-05
'DD.allDenovoMiDandLoF'	1271	1271	0.00069993	0.132345	9.9999e-06	0.000211121	NA	NA	1.42857e-06	0.000174615	1.42857e-06	7.90243e-05
'GO:0016568'	435	397	0.00079992	0.139617	9.99999e-07	9.90787e-05	2.49999e-06	3.06621e-05	9.99999e-07	0.000168148	0.584158	0.985767
'GO:0048519'	3132	2975	0.00109989	0.155978	2.49999e-06	9.90787e-05	3.33332e-06	3.3466e-05	2.33333e-05	0.00070622	0.032967	0.217986
'GO:0008022'	159	154	0.00109989	0.155978	0.00149985	0.0103307	0.017982	0.0472783	0.0792079	0.25112	0.554455	0.977842
'ARC'	28	25	0.0009999	0.155978	0.00629937	0.0314134	0.00109989	0.00475362	0.00699301	0.0447158	0.00159984	0.0202706
'NMDAR_network'	61	58	0.00149985	0.181502	5e-06	0.000134464	9.99999e-07	2.48794e-05	0.00089991	0.00954577	9.3333e-05	0.00188999
'abnormal_emotionORaffect_behavior'	392	363	0.00149985	0.181502	4.99998e-05	0.000733438	0.0009999	0.00436303	0.00899101	0.0531978	0.00079992	0.0115555
'AATGTGA,MIR-23A,MIR-23B'	419	391	0.00159984	0.181502	0.00459954	0.0243334	9.99999e-07	2.48794e-05	0.00069993	0.00806518	0.277228	0.766771
'GGATTA_V_ddSS_PITX2_Q2'	587	530	0.00159984	0.181502	0.0693069	0.175324	0.00119988	0.00510839	0.217822	0.482396	0.425743	0.910928
'AlleleBiasedExpression.Neuron'	802	619	0.00191998	0.197285	0.00389961	0.0212783	0.00349965	0.0125843	0.00329967	0.025051	0.0909091	0.435902
'GO:0048592'	128	126	0.0019998	0.197285	0.020979	0.0755847	0.0990099	0.190223	0.108911	0.312551	1	1
'Module.M13'	149	129	0.0019998	0.197285	0.306931	0.484865	0.158416	0.269248	0.0839161	0.264202	0.0519481	0.310866
'CTTTGT_V_ddSS_LEF1_Q2'	1972	1804	0.00219978	0.207971	0.00089991	0.00718338	2e-06	2.80123e-05	0.00159984	0.0145265	0.861386	1
'GO:0006325'	539	475	0.00249975	0.210072	9.99999e-07	9.90787e-05	1.11111e-06	2.48794e-05	9.99999e-07	0.000168148	0.534653	0.968666
'abnormal_cued_conditioning_behavior'	74	67	0.00249975	0.210072	0.00719928	0.0338816	0.045954	0.10427	0.00999001	0.0574109	1	1
'mGluR5'	39	36	0.00239976	0.210072	0.038961	0.118456	2.33333e-05	0.000180079	0.227723	0.495619	0.00599401	0.058148
'GO:0048589'	200	195	0.00309969	0.251186	0.732673	0.843153	0.016983	0.0449644	0.287129	0.561397	0.643564	1
'GO:0006367'	187	179	0.00369963	0.289464	0.217822	0.378216	0.108911	0.204062	0.485149	0.734681	1	1
'MP:0001806'	128	111	0.00389961	0.294941	0.772277	0.871416	0.970297	1	0.168317	0.409517	0.267327	0.757871
'abnormal_sensory_capabilitiesORreflexesORnociception'	607	579	0.00449996	0.309406	1.3e-05	0.000253164	7.49996e-05	0.000489006	0.00959904	0.0565969	3e-06	0.000126
'GO:0045202'	503	466	0.00429957	0.309406	0.217782	0.378216	0.016983	0.0449644	0.00139986	0.0132957	0.00189981	0.0230415
'GO:0005179'	118	113	0.00449955	0.309406	0.732673	0.843153	0.623762	0.751629	0.544554	0.778425	0.366337	0.857432
'GO:0051276'	703	630	0.00509949	0.317343	9.99999e-07	9.90787e-05	9.99999e-07	2.48794e-05	1.11111e-06	0.000168148	0.821782	1
'GO:0010629'	935	876	0.00599401	0.317343	1.25e-06	9.90787e-05	1.11111e-06	2.48794e-05	0.000259997	0.00393463	0.792079	1
'GO:0051172'	974	914	0.00699301	0.317343	1.42857e-06	9.90787e-05	1.25e-06	2.48794e-05	0.000489995	0.00639246	0.247525	0.724369
'GO:0051253'	880	824	0.00699301	0.317343	1.25e-06	9.90787e-05	1.11111e-06	2.48794e-05	0.0009999	0.0103172	0.732673	1
'GO:0010605'	1409	1330	0.00699301	0.317343	1.42857e-06	9.90787e-05	1.42857e-06	2.53236e-05	3.99998e-05	0.00100889	0.207921	0.670789
'GO:0006351'	2441	2265	0.00699301	0.317343	2e-06	9.90787e-05	2.49999e-06	3.06621e-05	4.99998e-06	0.000263953	0.90099	1
'GO:0006996'	2013	1866	0.00489951	0.317343	3.99999e-06	0.000118894	2e-06	2.80123e-05	6.99997e-05	0.00141874	0.633663	1
'mir137'	3260	2940	0.00699301	0.317343	4.99999e-06	0.000134464	5.99994e-05	0.000399234	0.000369996	0.00524932	0.425743	0.910928
'abnormal_behavior'	2037	1937	0.00699301	0.317343	9.99998e-06	0.000211121	5.99999e-06	5.46746e-05	0.0019998	0.0169386	1.5e-05	0.000441817
'AACTTT_UNKNOWN'	1890	1717	0.00599401	0.317343	0.000474998	0.00452751	2e-06	2.80123e-05	8.33332e-06	0.000412727	0.247525	0.724369
'MP:0002206'	133	121	0.00479952	0.317343	0.00509949	0.0264214	1.46667e-06	2.57974e-05	3.66665e-05	0.000967826	8.49996e-05	0.00175254
'Pardinas2017_extTable9'	534	522	0.00699301	0.317343	0.011988	0.0497811	0.00069993	0.0032022	0.0009999	0.0103172	0.025974	0.181259
'GO:0015031'	1056	1000	0.00599401	0.317343	0.0792079	0.190758	0.19802	0.318884	0.851485	0.957815	0.0693069	0.362185
'MP:0000694'	146	136	0.00679932	0.317343	0.158416	0.30797	0.0649351	0.138345	0.29703	0.571889	0.207921	0.670789
'GO:0048193'	180	170	0.00599401	0.317343	0.60396	0.745952	0.018981	0.0495034	0.19802	0.453587	0.287129	0.769749
'MP:0000358'	141	135	0.00569943	0.317343	0.851485	0.924318	0.792079	0.889717	0.891089	0.97483	0.445545	0.920305
'MP:0000519'	112	106	0.00539946	0.317343	0.871287	0.93149	0.030969	0.0735798	0.138614	0.367157	1	1
'GO:0045892'	849	796	0.00799201	0.323819	1.11111e-06	9.90787e-05	1.11111e-06	2.48794e-05	0.00069993	0.00806518	0.782178	1
'PSD-95_(core)'	65	57	0.00799201	0.323819	9.99999e-07	9.90787e-05	8.57142e-06	7.59709e-05	0.00079992	0.00881465	2.49999e-06	0.000109038
'GO:0048523'	2877	2731	0.00799201	0.323819	7.49998e-06	0.000182177	2.49999e-06	3.06621e-05	7.99998e-06	0.000412726	0.0792079	0.396564
'abnormal_excitatory_postsynaptic_currents'	73	67	0.00799201	0.323819	0.00999001	0.0437353	0.000209998	0.00116216	0.00059994	0.00728335	2.33333e-05	0.000637588
'MP:0010025'	349	332	0.00749925	0.323819	0.034965	0.108946	0.041958	0.0959706	0.277228	0.550575	0.722772	1
'MP:0001513'	234	221	0.00789921	0.323819	0.039696	0.120529	0.036963	0.0853196	0.217822	0.482396	0.000479995	0.0073556
'GO:0034654'	2765	2565	0.00899101	0.34001	9.9999e-06	0.000211121	2.49999e-06	3.06621e-05	2.49999e-06	0.000177343	1	1
'GO:0008104'	1380	1303	0.00899101	0.34001	0.00699301	0.0330783	0.023976	0.0593256	0.60396	0.815095	0.00159984	0.0202706
'GO:0033043'	521	489	0.00899101	0.34001	0.020979	0.0755847	0.00209979	0.00820038	0.0594059	0.210705	0.346535	0.83789
'GO:0038023'	1352	1226	0.00899101	0.34001	0.851485	0.924318	0.792079	0.889717	0.772277	0.917837	0.017982	0.135044
'list.EPI.43genes.2017.Epi4K.2017'	43	38	0.00919908	0.342176	9.99999e-07	9.90787e-05	9.99999e-07	2.48794e-05	9.99999e-07	0.000168148	NA	NA
'abnormal_socialORconspecific_interaction'	257	238	0.00939906	0.343975	0.000129999	0.00153753	0.00519948	0.0178752	2.49999e-06	0.000177343	0.000319997	0.00511093
'GAGCTGG,MIR-337'	159	146	0.00999001	0.348728	0.00999001	0.0437353	0.014985	0.0408053	6.99993e-05	0.00141874	0.0989011	0.453645
'CAGGTG_V_ddSS_E12_Q6'	2485	2300	0.00999001	0.348728	0.50495	0.667457	0.00069993	0.0032022	0.024975	0.110946	0.415842	0.905114
'KEGG_AXON_GUIDANCE'	129	122	0.00999001	0.348728	NA	NA	0.465347	0.602666	0.653465	0.853982	0.435644	0.9174
'GO:0003677'	2430	2233	0.010989	0.361363	2.49999e-06	9.90787e-05	2.49999e-06	3.06621e-05	1.75e-05	0.000575724	0.653465	1
'GO:0045934'	961	902	0.010989	0.361363	1.11111e-06	9.90787e-05	3.33332e-06	3.3466e-05	0.000389996	0.00543123	0.227723	0.693406
'GO:0043005'	650	615	0.010989	0.361363	0.00059994	0.00535678	9.99999e-07	2.48794e-05	0.000239998	0.00368104	4.99998e-06	0.00018
'MP:0001845'	100	96	0.010989	0.361363	0.752475	0.855481	0.851485	0.931543	0.465347	0.720557	1	1
'GO:0019438'	2825	2621	0.011988	0.367578	2.49999e-06	9.90787e-05	2.49999e-06	3.06621e-05	2e-06	0.000174615	0.960396	1
'MP:0000219'	220	210	0.011988	0.367578	0.217822	0.378216	0.227723	0.353664	0.534653	0.768141	1	1
'GO:0097060'	218	201	0.011988	0.367578	0.257426	0.426338	0.00799201	0.0248633	2e-06	0.000174615	1.75e-05	0.000508845
'GO:0060089'	1660	1517	0.011988	0.367578	0.613861	0.752013	0.435644	0.575364	0.712871	0.888642	0.00669933	0.0635736
'GO:0032956'	190	177	0.011988	0.367578	0.861386	0.927047	0.376238	0.512107	0.861386	0.959915	0.138614	0.551537
'GO:0032774'	2528	2348	0.012987	0.387731	2e-06	9.90787e-05	2e-06	2.80123e-05	2.49999e-06	0.000177343	0.930693	1
'GO:0030662'	145	138	0.012987	0.387731	0.118812	0.251925	0.316832	0.454707	1	1	0.514851	0.961056
'GO:0009892'	1506	1425	0.017982	0.403972	1.42857e-06	9.90787e-05	1.25e-06	2.48794e-05	4.99998e-05	0.00118229	0.015984	0.125439
'GO:0016569'	272	246	0.015984	0.403972	5e-06	0.000134464	9.99999e-07	2.48794e-05	9.99999e-07	0.000168148	1	1
'GO:0018130'	2837	2633	0.015984	0.403972	9.9999e-06	0.000211121	3.33332e-06	3.3466e-05	1.66666e-06	0.000174615	0.950495	1
'GO:0034702'	198	187	0.015984	0.403972	5.99998e-05	0.000821452	6.99993e-05	0.000459042	0.00999001	0.0574109	9.99999e-07	6.81081e-05
'abnormal_social_investigation'	64	54	0.017982	0.403972	0.000109999	0.00132882	0.000269997	0.00142803	4.99999e-06	0.000263953	0.00349965	0.0369172
'GO:0031325'	1983	1895	0.016983	0.403972	0.000179998	0.00194553	2.49999e-06	3.06621e-05	9.9999e-05	0.00181598	0.960396	1
'REACTOME_TRANSMISSION_ACROSS_CHEMICAL_SYNAPSES'	186	174	0.017982	0.403972	0.000679993	0.00581357	0.000149999	0.000868231	0.000539995	0.00684798	9.99999e-07	6.81081e-05
'abnormal_associative_learning'	204	190	0.014985	0.403972	0.00139986	0.00991312	0.00899101	0.0272371	0.041958	0.165643	0.00839916	0.0752937
'MP:0008209'	101	87	0.013986	0.403972	0.00179982	0.0117849	0.000409996	0.00206271	0.00149985	0.0138401	0.287129	0.769749
'MP:0002910'	118	111	0.015984	0.403972	0.011988	0.0497811	1.34146e-06	2.53236e-05	7e-07	0.000168148	7.49996e-05	0.00156054
'MP:0002727'	263	254	0.017982	0.403972	0.015984	0.062255	0.118812	0.217407	0.017982	0.0883532	0.772277	1
'GO:0045184'	1081	1022	0.017982	0.403972	0.028971	0.0952914	0.227723	0.353664	0.861386	0.959915	0.025974	0.181259
'CCTGCTG,MIR-214'	240	225	0.014985	0.403972	0.0594059	0.15957	0.00699301	0.0223481	0.326733	0.603485	0.178218	0.619936
'CTTTGA_V_ddSS_LEF1_Q2'	1232	1105	0.016983	0.403972	0.106893	0.238864	4.99998e-05	0.000346941	0.188119	0.440691	0.673267	1
'MP:0002144'	147	135	0.017982	0.403972	0.107892	0.238864	0.00098999	0.00436303	0.19802	0.453587	0.584158	0.985767
'CTTGTAT,MIR-381'	206	192	0.016983	0.403972	0.108911	0.238864	0.0792079	0.159612	0.000559994	0.00706215	0.455446	0.925583
'GO:0045211'	186	172	0.013986	0.403972	0.128713	0.26651	0.021978	0.0553973	1.75e-05	0.000575724	4e-06	0.000153763
'Module.M1'	1244	1071	0.017982	0.403972	0.178218	0.332998	0.000689993	0.0032022	0.04995	0.188978	0.00249975	0.0277913
'GO:0006643'	166	153	0.0166983	0.403972	0.19802	0.35672	0.025974	0.063371	0.930693	0.991865	0.425743	0.910928
'GO:0030141'	255	246	0.014985	0.403972	0.366337	0.545161	0.0891089	0.175206	0.683168	0.869278	0.0693069	0.362185
'GO:0006352'	218	208	0.017982	0.403972	0.366337	0.545161	0.346535	0.482681	0.346535	0.620374	0.564356	0.981565
'GO:0044456'	362	336	0.014985	0.403972	0.425743	0.601095	0.0594059	0.127403	0.000279997	0.00420923	0.000359996	0.00559227
'GO:0032970'	220	207	0.014985	0.403972	0.861386	0.927047	0.455446	0.594595	0.455446	0.71597	0.148515	0.563264
'GO:0022612'	104	102	0.016983	0.403972	0.910891	0.956182	0.0891089	0.175206	0.861386	0.959915	1	1
'GO:0004872'	1558	1414	0.015984	0.403972	0.930693	0.971102	0.851485	0.931543	0.742574	0.901414	0.038961	0.245455
'synaptome'	1887	1816	0.018981	0.410171	0.00150998	0.010368	4.49998e-05	0.000320077	0.0629371	0.220815	7.99998e-06	0.000270805
'GO:0006886'	579	550	0.018981	0.410171	0.0594059	0.15957	0.376238	0.512107	0.465347	0.720557	0.0990099	0.453645
'GO:0016482'	550	526	0.018981	0.410171	0.188119	0.344935	0.19802	0.318884	0.475248	0.727943	0.574257	0.984441
'GO:0050900'	207	200	0.018981	0.410171	0.386139	0.565319	0.49505	0.629634	0.841584	0.955676	1	1
'GO:2000113'	957	894	0.020979	0.410357	1.11111e-06	9.90787e-05	1.11111e-06	2.48794e-05	0.000709993	0.00809891	0.465347	0.933988
'GO:0044428'	3140	2933	0.01998	0.410357	2.49999e-06	9.90787e-05	2.49999e-06	3.06621e-05	0.0001525	0.00252682	0.564356	0.981565
'abnormal_motor_capabilitiesORcoordinationORmovement'	1398	1326	0.01998	0.410357	7.14285e-06	0.000177315	1.66666e-06	2.64452e-05	0.0594059	0.210705	0.00159984	0.0202706
'GO:0001654'	283	275	0.020979	0.410357	0.00369963	0.0204339	0.00089991	0.00399588	0.148515	0.379222	0.821782	1
'GO:0010646'	2195	2069	0.020979	0.410357	0.00599401	0.0300232	6.99993e-05	0.000459042	0.0115988	0.0648507	0.034965	0.226573
'MP:0001523'	120	113	0.020979	0.410357	0.0069993	0.0330783	9.99999e-06	8.69348e-05	0.010989	0.0618984	3.7931e-06	0.000150926
'GO:0033036'	1655	1555	0.020979	0.410357	0.00699301	0.0330783	0.0509491	0.113671	0.712871	0.888642	0.00699301	0.0647353
'GGAANCGGAANY_UNKNOWN'	106	102	0.020979	0.410357	0.025974	0.0882336	0.811881	0.904793	1	1	0.038961	0.245455
'CYFIP1_all'	37	34	0.020979	0.410357	0.118812	0.251925	0.013986	0.03889	0.00089991	0.00954577	1	1
'MP:0000186'	128	124	0.01998	0.410357	0.475248	0.642865	0.831683	0.917845	0.683168	0.869278	1	1
'GO:0004871'	1660	1517	0.020979	0.410357	0.693069	0.812056	0.405941	0.544695	0.712871	0.888642	0.00799201	0.0719281
'GO:0015276'	136	127	0.0212979	0.413033	0.107892	0.238864	0.108911	0.204062	0.027972	0.120946	0.000299997	0.00489492
'AAGCCAT,MIR-135A,MIR-135B'	335	310	0.021978	0.422611	0.00359964	0.0200285	0.00599401	0.0197107	1.2e-05	0.000469654	0.316832	0.811948
'GO:0031327'	1037	969	0.026973	0.425012	1.25e-06	9.90787e-05	1.25e-06	2.48794e-05	0.00189981	0.0162738	0.0693069	0.362185
'GO:1901362'	2942	2731	0.024975	0.425012	2.49999e-06	9.90787e-05	1.66666e-06	2.64452e-05	4.99999e-06	0.000263953	0.940594	1
'GO:0031324'	1401	1324	0.027972	0.425012	1.66666e-06	9.90787e-05	1.66666e-06	2.64452e-05	0.000229998	0.00355167	0.014985	0.118832
'GO:0044271'	2907	2697	0.02997	0.425012	2.49999e-06	9.90787e-05	2.49999e-06	3.06621e-05	2.49999e-06	0.000177343	0.990099	1
'GO:0043234'	3335	3138	0.022977	0.425012	2.49999e-06	9.90787e-05	2.49999e-06	3.06621e-05	0.0594059	0.210705	0.00179982	0.0220648
'GO:0010558'	996	928	0.026973	0.425012	4.99998e-06	0.000134464	1.42857e-06	2.53236e-05	0.000809992	0.00888252	0.475248	0.937271
'GO:0016570'	269	243	0.02997	0.425012	5.99999e-06	0.000154023	9.99999e-07	2.48794e-05	9.99999e-07	0.000168148	1	1
'REACTOME_NEURONAL_SYSTEM'	279	265	0.02997	0.425012	2.3e-05	0.000393613	6.99999e-06	6.25314e-05	0.00119988	0.011894	9.99999e-07	6.81081e-05
'GO:0007268'	614	585	0.025974	0.425012	4.33332e-05	0.000665916	5.55555e-06	5.14512e-05	0.00069993	0.00806518	9.99999e-07	6.81081e-05
'abnormal_behavioral_response_to_xenobiotic'	219	208	0.02997	0.425012	7.99992e-05	0.00102681	4.99998e-05	0.000346941	0.015984	0.0802737	9.99999e-07	6.81081e-05
'abnormal_fearORanxiety-related_behavior'	232	213	0.0232977	0.425012	7.99992e-05	0.00102681	0.0009999	0.00436303	0.035964	0.147096	0.00699301	0.0647353
'GO:0097458'	746	706	0.024975	0.425012	0.00011	0.00132882	1.25e-06	2.48794e-05	6.99993e-05	0.00141874	1.25e-06	7.26922e-05
'GO:0022836'	308	291	0.027972	0.425012	0.000144	0.00168547	0.000409996	0.00206271	0.000499995	0.0064488	2.49999e-06	0.000109038
'GO:0033044'	112	106	0.026973	0.425012	0.000149999	0.00172003	6.99999e-06	6.25314e-05	0.00059994	0.00728335	0.524752	0.962474
'GO:0022839'	308	291	0.022977	0.425012	0.000165	0.00182713	0.00069993	0.0032022	0.00069993	0.00806518	9.99999e-07	6.81081e-05
'GO:0060548'	650	612	0.024975	0.425012	0.000419996	0.00405457	9.99999e-07	2.48794e-05	0.0594059	0.210705	0.108911	0.466937
'GO:0010648'	707	674	0.026973	0.425012	0.000619994	0.00549242	0.00699301	0.0223481	0.014985	0.0766126	0.108911	0.466937
'GO:0050890'	170	160	0.026973	0.425012	0.00149985	0.0103307	9.9999e-05	0.00061657	5e-06	0.000263953	0.237624	0.712871
'ATACTGT,MIR-144'	199	186	0.02997	0.425012	0.00220998	0.0138676	9.99999e-07	2.48794e-05	0.00169983	0.0151914	0.128713	0.52222
'GO:0008283'	584	553	0.022977	0.425012	0.00339966	0.0191996	0.027972	0.0673049	0.564356	0.791284	1	1
'GO:0034613'	833	795	0.028971	0.425012	0.00409959	0.0221554	0.025974	0.063371	0.128713	0.348246	0.00329967	0.0351345
'GO:0070727'	837	799	0.028971	0.425012	0.00799201	0.0363991	0.0594059	0.127403	0.158416	0.394303	0.00329967	0.0351345
'GO:0048585'	813	774	0.028971	0.425012	0.00899101	0.0402192	0.014985	0.0408053	0.0594059	0.210705	0.346535	0.83789
'GO:0005730'	1585	1471	0.025974	0.425012	0.015984	0.062255	1.66666e-06	2.64452e-05	0.020298	0.0955942	0.366337	0.857432
'GO:0023051'	2191	2064	0.026973	0.425012	0.016983	0.0646958	8.99991e-05	0.000565673	0.020498	0.0963361	0.040959	0.255909
'CCCNNGGGAR_V_ddSS_OLF1_01'	320	296	0.024975	0.425012	0.027972	0.0927883	0.0693069	0.144405	0.0990099	0.294179	0.031968	0.211999
'GO:0022411'	239	227	0.022977	0.425012	0.034965	0.108946	0.025974	0.063371	0.485149	0.734681	0.990099	1
'MP:0011939'	111	104	0.023976	0.425012	0.037962	0.116044	0.742574	0.850531	0.257426	0.530269	0.0519481	0.310866
'CTACTGT,MIR-199A'	183	171	0.025974	0.425012	0.0421958	0.124928	1.66666e-06	2.64452e-05	8.99991e-05	0.00171679	1	1
'GO:0010741'	147	141	0.025974	0.425012	0.108911	0.238864	0.19802	0.318884	0.158416	0.394303	0.178218	0.619936
'GO:0022834'	136	127	0.0231977	0.425012	0.118881	0.251925	0.108911	0.204062	0.028971	0.123617	0.000209998	0.00355429
'MP:0002459'	149	134	0.025974	0.425012	0.128713	0.26651	0.188119	0.306419	0.025974	0.114487	1	1
'GO:0017124'	119	110	0.028971	0.425012	0.128713	0.26651	0.237624	0.366781	0.237624	0.509835	0.425743	0.910928
'GO:0042277'	147	133	0.027972	0.425012	0.178218	0.332998	0.643564	0.769767	0.811881	0.939811	1	1
'MP:0002114'	106	103	0.028971	0.425012	0.207921	0.367522	0.207921	0.330836	0.0769231	0.25112	1	1
'MP:0001921'	195	182	0.02997	0.425012	0.237624	0.4033	0.0115988	0.0339146	0.158416	0.394303	0.000509995	0.00776288
'MP:0000692'	116	110	0.028971	0.425012	0.306931	0.484865	0.036963	0.0853196	0.39604	0.667416	1	1
'GO:0044309'	146	136	0.026973	0.425012	0.326733	0.504159	0.237624	0.366781	0.02997	0.126689	0.0792079	0.396564
'GO:0019932'	114	106	0.028971	0.425012	0.39604	0.571664	0.574257	0.707762	0.306931	0.584998	0.257426	0.738106
'MP:0005093'	112	101	0.026973	0.425012	0.445545	0.619375	0.114885	0.21437	0.50495	0.749175	0.326733	0.815214
'REACTOME_GENERIC_TRANSCRIPTION_PATHWAY'	352	326	0.0276972	0.425012	0.564356	0.71502	0.50495	0.638647	0.465347	0.720557	0.524752	0.962474
'GO:0005198'	667	594	0.028971	0.425012	0.782178	0.878201	0.158416	0.269248	0.811881	0.939811	0.831683	1
'GO:0007267'	940	894	0.030969	0.425871	0.00149985	0.0103307	5.99994e-05	0.000399234	0.000139999	0.00238945	9.99999e-07	6.81081e-05
'GO:0043933'	1124	1056	0.030969	0.425871	0.00189981	0.0122619	7.99992e-05	0.000514216	0.0792079	0.25112	0.871287	1
'abnormal_learningORmemoryORconditioning'	449	414	0.030969	0.425871	0.00189981	0.0122619	0.00599401	0.0197107	0.01998	0.0942924	0.0594059	0.331039
'MP:0003179'	183	169	0.030969	0.425871	0.277228	0.447646	0.287129	0.423324	0.633663	0.840196	0.514851	0.961056
'MP:0005013'	104	102	0.030969	0.425871	0.415842	0.591553	0.50495	0.638647	0.168317	0.409517	1	1
'GO:0016043'	3798	3563	0.031968	0.431759	4.33332e-05	0.000665916	3.33332e-06	3.3466e-05	3.99999e-05	0.00100889	0.227723	0.693406
'GO:0071840'	3923	3676	0.031968	0.431759	6.99997e-05	0.000930172	3.33332e-06	3.3466e-05	9.49995e-05	0.00179707	0.247525	0.724369
'REACTOME_INFLUENZA_LIFE_CYCLE'	203	133	0.031968	0.431759	0.0693069	0.175324	0.148515	0.258025	0.732673	0.895621	0.524752	0.962474
'GO:0005802'	129	115	0.032967	0.440013	0.110889	0.242262	0.00259974	0.00979869	0.227723	0.495619	0.108911	0.466937
'GGCNKCCATNK_UNKNOWN'	118	111	0.032967	0.440013	0.148515	0.294036	0.00059994	0.00283033	0.148515	0.379222	1	1
'abnormal_contextual_conditioning_behavior'	95	88	0.033966	0.442925	0.00109989	0.00825544	0.00259974	0.00979869	0.633663	0.840196	0.435644	0.9174
'GO:0017038'	125	122	0.033966	0.442925	0.178218	0.332998	0.108911	0.204062	0.0891089	0.272611	0.128713	0.52222
'MP:0005659'	132	125	0.033966	0.442925	0.267327	0.436337	0.267327	0.400902	0.247525	0.521226	1	1
'MP:0002743'	122	115	0.033966	0.442925	0.821782	0.9038	0.19802	0.318884	0.101898	0.301576	1	1
'abnormal_excitatory_postsynaptic_potential'	64	58	0.034965	0.450771	0.00209979	0.0133242	0.00209979	0.00820038	8.99991e-05	0.00171679	0.030969	0.208421
'MP:0005508'	165	156	0.034965	0.450771	0.0739261	0.186175	0.047952	0.10794	0.50495	0.749175	1	1
'abnormal_brain_size'	193	180	0.035964	0.46103	3e-06	0.0001004	9.99999e-07	2.48794e-05	9.9999e-05	0.00181598	0.108911	0.466937
'GO:0009968'	672	639	0.036963	0.46594	0.011988	0.0497811	0.014985	0.0408053	0.027972	0.120946	0.475248	0.937271
'MP:0000221'	174	158	0.036963	0.46594	0.0529471	0.149136	0.00579942	0.0196989	0.475248	0.727943	1	1
'abnormal_aggression-related_behavior'	69	62	0.036963	0.46594	0.178218	0.332998	0.415842	0.55568	0.00249975	0.0201937	0.306931	0.801057
'GO:0006355'	3254	2992	0.038961	0.480449	2.49999e-06	9.90787e-05	3.33332e-06	3.3466e-05	9.9999e-06	0.000412727	0.80198	1
'GO:0043414'	159	144	0.038961	0.480449	2.85714e-05	0.000471115	9.99999e-07	2.48794e-05	5.99994e-05	0.0013485	0.207921	0.670789
'GO:0031328'	1332	1275	0.038961	0.480449	3.99998e-05	0.000623169	1.66666e-06	2.64452e-05	0.000149999	0.00250365	0.782178	1
'MP:0000220'	147	135	0.038961	0.480449	0.257426	0.426338	0.011988	0.0346066	0.102897	0.30374	1	1
'ATGCAGT,MIR-217'	115	106	0.03996	0.48747	1.66666e-06	9.90787e-05	9.99999e-07	2.48794e-05	1.99999e-05	0.000613511	0.326733	0.815214
'GO:0019226'	696	667	0.03996	0.48747	5.99999e-06	0.000154023	2.5e-06	3.06621e-05	0.00079992	0.00881465	9.99999e-07	6.81081e-05
'Module.M2'	38	35	0.040959	0.489137	0.00339966	0.0191996	0.014985	0.0408053	0.02997	0.126689	1	1
'AAGCAAT,MIR-137'	223	204	0.040959	0.489137	0.0039996	0.0217713	0.00149985	0.00618756	0.02997	0.126689	0.386139	0.878398
'GO:0019904'	547	523	0.040959	0.489137	0.00699301	0.0330783	0.014985	0.0408053	0.026973	0.117748	0.158416	0.58707
'GO:0051493'	282	261	0.040959	0.489137	0.90099	0.949317	0.475248	0.610264	0.811881	0.939811	0.326733	0.815214
'GO:0009890'	1051	982	0.041958	0.493279	1.42857e-06	9.90787e-05	1.25e-06	2.48794e-05	0.000909991	0.00960781	0.041958	0.259294
'MP:0001405'	456	426	0.041958	0.493279	5.91398e-06	0.000154023	1.4e-05	0.000117218	0.00259974	0.020853	5.66665e-05	0.00127247
'GO:0080134'	744	714	0.041958	0.493279	0.346535	0.523627	0.108911	0.204062	0.445545	0.706275	0.643564	1
'abnormal_discrimination_learning'	21	20	0.042957	0.50242	0.00139986	0.00991312	0.0990099	0.190223	0.0693069	0.231704	1	1
'GO:0030425'	337	317	0.043956	0.506275	0.000529995	0.00492699	0.00109989	0.00475362	0.011988	0.0654154	0.00179982	0.0220648
'GO:0009605'	1048	994	0.043956	0.506275	0.026973	0.090538	0.000699993	0.0032022	0.564356	0.791284	0.306931	0.801057
'MP:0002644'	201	197	0.043956	0.506275	0.792079	0.883608	0.178218	0.29452	0.336634	0.611816	1	1
'GO:0051252'	3356	3090	0.045954	0.521349	3.33332e-06	0.0001004	2.49999e-06	3.06621e-05	9.99998e-06	0.000412727	0.752475	1
'GO:0043069'	626	589	0.045954	0.521349	0.00069993	0.00581357	4.99998e-06	4.66872e-05	0.0549451	0.204803	0.0792079	0.396564
'GCANCTGNY_V_ddSS_MYOD_Q6'	924	845	0.045954	0.521349	0.227723	0.390604	2.33333e-05	0.000180079	0.00149985	0.0138401	0.386139	0.878398
'GO:0048583'	2612	2325	0.046953	0.52481	0.0689311	0.175324	0.011988	0.0346066	0.0879121	0.272611	0.306931	0.801057
'MP:0008211'	136	120	0.046953	0.52481	0.0789211	0.190758	0.013986	0.03889	0.00769923	0.0488123	1	1
'GO:0031988'	925	875	0.046953	0.52481	0.277228	0.447646	0.0759241	0.156611	0.633663	0.840196	0.0594059	0.331039
'GO:0044451'	847	794	0.0693069	0.525945	1.11111e-06	9.90787e-05	1.11111e-06	2.48794e-05	4.99999e-06	0.000263953	0.623762	1
'Cav2_channels'	205	196	0.0693069	0.525945	2.49999e-06	9.90787e-05	2e-06	2.80123e-05	9.99999e-07	0.000168148	9.99999e-07	6.81081e-05
'GO:0016070'	3210	2978	0.0693069	0.525945	2.49999e-06	9.90787e-05	2.49999e-06	3.06621e-05	0.000499995	0.0064488	0.990099	1
'AST.allDenovoMiDandLoF'	1080	1080	0.0569431	0.525945	1.42857e-06	9.90787e-05	3.33332e-06	3.3466e-05	4.99998e-06	0.000263953	2.85714e-06	0.000122264
'GO:2000112'	3517	3242	0.0559441	0.525945	3.33332e-06	0.0001004	2.49999e-06	3.06621e-05	1.99998e-05	0.000613511	0.792079	1
'GO:0034645'	3358	3099	0.0693069	0.525945	3.33332e-06	0.0001004	2.49999e-06	3.06621e-05	0.00129987	0.0126099	0.861386	1
'GO:0010556'	3616	3335	0.0693069	0.525945	3.33332e-06	0.0001004	3.33332e-06	3.3466e-05	3.33332e-06	0.000222548	0.772277	1
'GO:0090304'	3849	3530	0.0693069	0.525945	3.33332e-06	0.0001004	3.33332e-06	3.3466e-05	0.00149985	0.0138401	0.930693	1
'GO:0032991'	3970	3719	0.0594059	0.525945	3.33332e-06	0.0001004	9.999e-05	0.00061657	0.0594059	0.210705	0.00179982	0.0220648
'abnormal_cerebrum_morphology'	374	354	0.0693069	0.525945	5e-06	0.000134464	2e-06	2.80123e-05	0.0693069	0.231704	0.306931	0.801057
'GO:0046483'	4815	4432	0.0594059	0.525945	4.99998e-06	0.000134464	4.99998e-06	4.66872e-05	0.0039996	0.0293822	0.980198	1
'GO:2001141'	3293	3031	0.0594059	0.525945	9.9999e-06	0.000211121	2.49999e-06	3.06621e-05	9.99998e-06	0.000412727	0.742574	1
'MP:0001436'	113	106	0.04995	0.525945	1.22222e-05	0.000242193	6.47058e-06	5.84931e-05	0.00339966	0.0256386	0.0889111	0.428176
'MP:0002066'	181	166	0.0679321	0.525945	1.71428e-05	0.000309805	1e-07	2.06273e-05	0.0089991	0.0531978	4.99998e-05	0.00114545
'GO:0009891'	1353	1293	0.0519481	0.525945	3.49998e-05	0.000556794	1.42857e-06	2.53236e-05	0.000189998	0.00301605	0.851485	1
'Module.M9'	186	166	0.0659341	0.525945	5.99997e-05	0.000821452	2.2e-05	0.000175767	0.00579942	0.0401369	0.277228	0.766771
'abnormal_temporal_lobe_morphology'	222	210	0.0693069	0.525945	0.000139999	0.00164717	9.99999e-07	2.48794e-05	0.018981	0.0914796	0.188119	0.637748
'GO:0043269'	429	410	0.0693069	0.525945	0.000159998	0.00178047	0.00269973	0.0101084	8.99991e-05	0.00171679	9.99999e-07	6.81081e-05
'abnormal_miniature_excitatory_postsynaptic_currents'	65	59	0.0594059	0.525945	0.000189998	0.00202456	9.99999e-07	2.48794e-05	2e-06	0.000174615	0.00069993	0.0102416
'GO:0071824'	158	131	0.048951	0.525945	0.000239998	0.00247559	9.99999e-07	2.48794e-05	0.158416	0.394303	0.574257	0.984441
'GO:0009893'	2090	1991	0.0693069	0.525945	0.000259997	0.00265762	2.49999e-06	3.06621e-05	6.49997e-05	0.00141874	0.960396	1
'GGGTGGRR_V_ddSS_PAX4_03'	1294	1191	0.0693069	0.525945	0.000539995	0.00495873	1.66666e-06	2.64452e-05	9.9999e-05	0.00181598	0.00249975	0.0277913
'GO:0023057'	704	671	0.0693069	0.525945	0.000549995	0.00503011	0.00219978	0.00853214	0.013986	0.0729845	0.158416	0.58707
'abnormal_spatial_working_memory'	41	37	0.0594059	0.525945	0.000629994	0.0055592	0.168317	0.281853	0.128713	0.348246	1	1
'CATTTCA,MIR-203'	287	267	0.0594059	0.525945	0.000699997	0.00581357	9.99999e-07	2.48794e-05	0.00139986	0.0132957	0.00389961	0.0407572
'GO:0043067'	1240	1180	0.0693069	0.525945	0.00069993	0.00581357	1.16666e-05	0.000100271	0.0679321	0.231704	0.405941	0.894726
'MP:0005292'	217	213	0.0539461	0.525945	0.000839992	0.00685033	0.000689993	0.0032022	0.00269973	0.0213533	0.188119	0.637748
'GO:0010941'	1274	1212	0.0594059	0.525945	0.0009999	0.00778888	4.99999e-06	4.66872e-05	0.0990099	0.294179	0.405941	0.894726
'GO:0042981'	1228	1168	0.0529471	0.525945	0.0009999	0.00778888	2.33333e-05	0.000180079	0.0789211	0.25112	0.376238	0.868948
'GO:0005667'	304	289	0.0693069	0.525945	0.00109989	0.00825544	2e-06	2.80123e-05	0.0107989	0.061747	1	1
'GO:0000904'	603	571	0.0693069	0.525945	0.00107999	0.00825544	9.99998e-06	8.69348e-05	0.00079992	0.00881465	0.016983	0.130568
'GO:0048518'	3721	3402	0.0519481	0.525945	0.00139986	0.00991312	3.33332e-06	3.3466e-05	0.00059994	0.00728335	0.782178	1
'abnormal_temporal_memory'	114	105	0.0509491	0.525945	0.00139986	0.00991312	0.000199998	0.00112604	0.0891089	0.272611	0.168317	0.604023
'CCCAGAG,MIR-326'	155	144	0.0693069	0.525945	0.00159984	0.0107882	0.0009999	0.00436303	0.044955	0.174441	0.010989	0.0944056
'GO:0065003'	874	816	0.048951	0.525945	0.00159984	0.0107882	0.0009999	0.00436303	0.0619381	0.217646	0.811881	1
'GO:0005261'	268	260	0.0619381	0.525945	0.00159984	0.0107882	0.00519948	0.0178752	0.00629937	0.0418116	2e-06	0.0001008
'GO:0050877'	1615	1499	0.0539461	0.525945	0.0019998	0.0127976	0.000139999	0.000820819	0.011988	0.0654154	1.66666e-06	8.99999e-05
'PSD_(human_core)'	683	658	0.0693069	0.525945	0.0029997	0.0174199	1.25e-06	2.48794e-05	0.014985	0.0766126	3.75e-06	0.000150926
'MP:0001399'	416	383	0.0529471	0.525945	0.00310997	0.017922	2e-07	2.48794e-05	1.75e-05	0.000575724	0.000459995	0.00709707
'AAAGGGA,MIR-204,MIR-211'	224	210	0.0693069	0.525945	0.00319968	0.0183454	3e-06	3.3466e-05	0.000389996	0.00543123	0.034965	0.226573
'GO:0046883'	190	185	0.0693069	0.525945	0.00529947	0.0273322	5e-06	4.66872e-05	0.012987	0.0695295	0.00279972	0.0305277
'MP:0005016'	184	172	0.048951	0.525945	0.00549945	0.0282347	0.00119988	0.00510839	0.00149985	0.0138401	0.217822	0.677668
'GACAATC,MIR-219'	143	133	0.0594059	0.525945	0.00599401	0.0300232	0.020979	0.0536656	0.148515	0.379222	0.524752	0.962474
'ARGGGTTAA_UNKNOWN'	121	116	0.0594059	0.525945	0.00699301	0.0330783	0.267327	0.400902	0.118812	0.332556	1	1
'GO:0051129'	339	316	0.0594059	0.525945	0.014985	0.0591803	0.00369963	0.0131988	0.00269973	0.0213533	0.910891	1
'GO:0044764'	670	623	0.0509491	0.525945	0.0156984	0.0616744	0.207921	0.330836	0.980198	1	0.70297	1
'ATGAAGG,MIR-205'	157	148	0.0693069	0.525945	0.016983	0.0646958	0.031968	0.0754792	0.425743	0.695277	1	1
'MP:0001463'	202	184	0.0649351	0.525945	0.01998	0.0731521	0.04995	0.111662	0.148515	0.379222	0.227723	0.693406
'abnormal_innervation'	133	131	0.0594059	0.525945	0.023976	0.0830177	6.99993e-05	0.000459042	0.12987	0.350959	0.045954	0.280171
'MP:0011100'	808	785	0.0519481	0.525945	0.025974	0.0882336	0.00389961	0.0138904	0.29703	0.571889	0.0949051	0.450303
'GO:0051093'	571	542	0.0693069	0.525945	0.028971	0.0952914	0.00139986	0.0058603	0.00799201	0.0488123	1	1
'GO:0006333'	145	117	0.0539461	0.525945	0.02997	0.0967176	9.99999e-07	2.48794e-05	0.346535	0.620374	0.514851	0.961056
'abnormal_inhibitory_postsynaptic_currents'	59	52	0.0609391	0.525945	0.02997	0.0967176	0.00599401	0.0197107	0.0891089	0.272611	2.99999e-05	0.000791159
'GO:0007519'	131	120	0.0693069	0.525945	0.034965	0.108946	0.010989	0.032173	0.673267	0.863456	0.584158	0.985767
'GO:0009314'	317	302	0.0693069	0.525945	0.037962	0.116044	0.0990099	0.190223	0.455446	0.71597	0.287129	0.769749
'GO:0030665'	106	102	0.0594059	0.525945	0.040959	0.122391	0.188119	0.306419	0.980198	1	1	1
'MP:0005017'	310	284	0.048951	0.525945	0.0519481	0.147425	0.000489995	0.00242751	0.013986	0.0729845	0.752475	1
'GO:0044700'	4791	4468	0.0569431	0.525945	0.0539461	0.151384	0.00999001	0.0297739	0.021978	0.101609	9.9999e-05	0.00197215
'GO:0023052'	4791	4468	0.0594059	0.525945	0.0559441	0.155446	0.012987	0.0368805	0.02997	0.126689	8.99991e-05	0.0018389
'GO:0003714'	194	180	0.0594059	0.525945	0.0594059	0.15957	9.99999e-07	2.48794e-05	0.00229977	0.0187114	1	1
'GO:0060538'	138	127	0.0594059	0.525945	0.0594059	0.15957	0.00649935	0.02128	0.821782	0.944529	0.188119	0.637748
'GO:0009966'	1947	1829	0.0579421	0.525945	0.0594059	0.15957	0.00999001	0.0297739	0.112887	0.322738	0.19802	0.654678
'GO:0030133'	146	135	0.0599401	0.525945	0.0594059	0.15957	0.035964	0.0835234	0.831683	0.948704	1	1
'CNV.denovo.loss.bd'	130	46	0.0693069	0.525945	0.0609391	0.162528	0.00159984	0.00655241	0.00059994	0.00728335	1	1
'abnormal_corpus_callosum_morphology'	80	78	0.0594059	0.525945	0.0649351	0.170172	0.000369996	0.00188657	0.435644	0.700362	1	1
'GO:0006605'	361	352	0.0594059	0.525945	0.0693069	0.175324	0.227723	0.353664	0.376238	0.647015	0.29703	0.78791
'REACTOME_APOPTOSIS'	148	137	0.0693069	0.525945	0.0749251	0.188481	0.306931	0.444149	0.336634	0.611816	1	1
'GO:0006665'	122	112	0.0619381	0.525945	0.0792079	0.190758	0.012987	0.0368805	0.70297	0.882601	1	1
'GO:0002376'	1758	1525	0.0693069	0.525945	0.0891089	0.20667	0.00229977	0.00885939	0.514851	0.753522	0.970297	1
'GO:0043408'	478	452	0.0693069	0.525945	0.0891089	0.20667	0.0693069	0.144405	0.80198	0.934546	0.455446	0.925583
'CTGAGCC,MIR-24'	231	214	0.0594059	0.525945	0.108911	0.238864	0.034965	0.0815372	0.267327	0.543269	0.00599401	0.058148
'GO:0007154'	4916	4585	0.0594059	0.525945	0.118812	0.251925	0.00799201	0.0248633	0.0509491	0.192117	0.000139999	0.0026026
'GO:0040007'	348	338	0.0559441	0.525945	0.128713	0.26651	0.00069993	0.0032022	0.128713	0.348246	0.0990099	0.453645
'MP:0003674'	142	126	0.0669331	0.525945	0.168317	0.321682	0.376238	0.512107	0.366337	0.637229	1	1
'GO:0043197'	146	136	0.0594059	0.525945	0.178218	0.332998	0.29703	0.433973	0.01998	0.0942924	0.0792079	0.396564
'GO:0016023'	866	821	0.0594059	0.525945	0.19802	0.35672	0.158416	0.269248	0.415842	0.686517	0.048951	0.296848
'GO:0033218'	151	137	0.0693069	0.525945	0.207921	0.367522	0.673267	0.793169	0.80198	0.934546	1	1
'Module.M19'	582	503	0.0659341	0.525945	0.217822	0.378216	0.178218	0.29452	0.0949051	0.288786	0.237624	0.712871
'KEGG_TIGHT_JUNCTION'	134	128	0.0689311	0.525945	0.227723	0.390604	0.0001475	0.000862569	0.041958	0.165643	1	1
'REACTOME_HIV_INFECTION'	207	184	0.0594059	0.525945	0.29703	0.472528	0.831683	0.917845	0.49505	0.740291	0.168317	0.604023
'GO:0006913'	214	205	0.0509491	0.525945	0.336634	0.512782	0.118812	0.217407	0.158416	0.394303	0.0693069	0.362185
'GO:0051169'	218	209	0.0669331	0.525945	0.356436	0.535364	0.108911	0.204062	0.138614	0.367157	0.0693069	0.362185
'GO:0005102'	1234	1165	0.0594059	0.525945	0.435644	0.609361	0.0594059	0.127403	0.0792079	0.25112	0.643564	1
'CAGCTG_V_ddSS_AP4_Q5'	1524	1398	0.0619381	0.525945	0.475248	0.642865	0.00184998	0.00745579	0.0594059	0.210705	0.831683	1
'GO:0032535'	183	168	0.0693069	0.525945	0.475248	0.642865	0.346535	0.482681	0.108911	0.312551	0.633663	1
'MP:0002962'	118	110	0.0609391	0.525945	0.475248	0.642865	0.39604	0.534571	0.980198	1	1	1
'GO:0002694'	345	327	0.0589411	0.525945	0.49505	0.659385	0.514851	0.64936	0.415842	0.686517	1	1
'GO:0031301'	216	201	0.0519481	0.525945	0.50495	0.667457	1	1	0.732673	0.895621	0.158416	0.58707
'GO:0006954'	372	356	0.0639361	0.525945	0.60396	0.745952	0.752475	0.857542	0.653465	0.853982	1	1
'MP:0002444'	160	154	0.0636936	0.525945	0.633663	0.770008	0.346535	0.482681	0.722772	0.893624	0.514851	0.961056
'GO:0000139'	551	516	0.0639361	0.525945	0.633663	0.770008	0.910891	0.971246	1	1	0.594059	0.990681
'KEGG_CYTOKINE_CYTOKINE_RECEPTOR_INTERACTION'	267	249	0.0594059	0.525945	0.772277	0.871416	0.158416	0.269248	0.415842	0.686517	0.534653	0.968666
'MP:0000702'	193	184	0.047952	0.525945	0.782178	0.878201	0.0529471	0.117436	0.026973	0.117748	0.514851	0.961056
'GO:0004888'	1253	1131	0.0559441	0.525945	0.792079	0.883608	0.950495	0.992943	0.732673	0.895621	0.012987	0.107498
'Module.M16'	150	142	0.0639361	0.525945	0.861386	0.927047	0.118812	0.217407	0.257426	0.530269	1	1
'MP:0002376'	127	122	0.0559441	0.525945	1	1	0.653465	0.777919	0.60396	0.815095	1	1
'abnormal_parental_behavior'	121	115	0.0699301	0.528904	0.00699301	0.0330783	0.047952	0.10794	0.000489995	0.00639246	0.000299997	0.00489492
'MP:0001364'	146	132	0.0709291	0.531149	9.66663e-05	0.00121316	0.000239998	0.00129348	0.0029997	0.0230045	0.574257	0.984441
'ATTCTTT,MIR-186'	272	252	0.0709291	0.531149	0.035964	0.111751	2e-06	2.80123e-05	0.00209979	0.0175886	0.455446	0.925583
'CAGTATT,MIR-200B,MIR-200C,MIR-429'	469	438	0.0709291	0.531149	0.138614	0.27933	3.49998e-05	0.00025784	0.0859141	0.269	0.0619381	0.343461
'abnormal_synaptic_transmission'	458	430	0.0792079	0.533302	2e-06	9.90787e-05	9.99999e-07	2.48794e-05	0.00119988	0.011894	9.99999e-07	6.81081e-05
'GO:0010467'	3449	3184	0.0792079	0.533302	3.33332e-06	0.0001004	3.33332e-06	3.3466e-05	0.00089991	0.00954577	0.940594	1
'GO:0000122'	537	508	0.0792079	0.533302	8.99999e-06	0.000211121	1.11111e-06	2.48794e-05	0.0136986	0.0729845	0.712871	1
'GO:0035637'	716	687	0.0792079	0.533302	1.33333e-05	0.000257435	5e-06	4.66872e-05	0.000179998	0.00291854	1.11111e-06	6.81081e-05
'seizures'	265	246	0.0792079	0.533302	7.49996e-05	0.000990785	9.99999e-07	2.48794e-05	0.00799201	0.0488123	9.99999e-07	6.81081e-05
'GO:0060255'	4629	4295	0.0792079	0.533302	9.999e-05	0.00124121	3.33332e-06	3.3466e-05	1.66666e-05	0.00057323	0.554455	0.977842
'MP:0011090'	333	315	0.0779221	0.533302	0.000579994	0.00528309	0.000269997	0.00142803	0.722772	0.893624	0.00989901	0.0870192
'GO:0005216'	377	357	0.0779221	0.533302	0.00102499	0.00795692	0.00599401	0.0197107	0.00149985	0.0138401	9.99999e-07	6.81081e-05
'GO:0065004'	137	110	0.0792079	0.533302	0.00139986	0.00991312	1.99999e-05	0.000160922	0.376238	0.647015	0.524752	0.962474
'abnormal_consumption_behavior'	456	439	0.0759241	0.533302	0.00179982	0.0117849	0.207921	0.330836	0.0019998	0.0169386	0.108911	0.466937
'abnormal_pituitary_gland_morphology'	86	84	0.0792079	0.533302	0.00279972	0.0165999	0.00699301	0.0223481	0.0891089	0.272611	0.128713	0.52222
'GO:0050793'	1494	1426	0.0792079	0.533302	0.00699301	0.0330783	5.71428e-06	5.27061e-05	0.00289971	0.0224653	0.821782	1
'GO:0034728'	137	111	0.0792079	0.533302	0.010989	0.0469688	9.99999e-07	2.48794e-05	0.356436	0.629167	0.415842	0.905114
'abnormal_neuron_physiology'	405	385	0.0792079	0.533302	0.0109989	0.0469688	0.000549995	0.00269533	0.168317	0.409517	0.00059994	0.00907109
'GO:0006813'	144	141	0.0792079	0.533302	0.0128987	0.0530518	0.00309969	0.0113622	0.0693069	0.231704	0.020979	0.152501
'GO:0042330'	563	533	0.0792079	0.533302	0.014985	0.0591803	0.015984	0.0430733	0.485149	0.734681	0.217822	0.677668
'ACTGTAG,MIR-139'	123	115	0.0792079	0.533302	0.0166983	0.0646958	2.99999e-05	0.000225397	0.03996	0.15886	0.405941	0.894726
'abnormal_spatial_learning'	169	156	0.0792079	0.533302	0.018981	0.070756	0.047952	0.10794	0.326733	0.603485	0.168317	0.604023
'GO:0000775'	149	142	0.0792079	0.533302	0.0267897	0.090538	0.000299997	0.00156123	0.267327	0.543269	0.425743	0.910928
'CTAWWWATA_V_ddSS_RSRFC4_Q2'	361	328	0.0792079	0.533302	0.027972	0.0927883	0.00599401	0.0197107	0.011988	0.0654154	0.821782	1
'GO:0044703'	647	623	0.0792079	0.533302	0.041958	0.124387	0.178218	0.29452	0.980198	1	0.623762	1
'MP:0001473'	156	145	0.0789211	0.533302	0.044955	0.130868	0.00809919	0.0251053	0.00209979	0.0175886	0.613861	1
'CAGCAGG,MIR-370'	155	142	0.0792079	0.533302	0.0486951	0.140488	0.0529471	0.117436	0.00999001	0.0574109	0.0891089	0.428176
'ATGCTGC,MIR-103,MIR-107'	221	204	0.0792079	0.533302	0.0519481	0.147425	0.326733	0.464509	0.00799201	0.0488123	0.0990099	0.453645
'GO:0046907'	1058	999	0.0792079	0.533302	0.0619381	0.16461	0.148515	0.258025	0.762376	0.916143	0.016983	0.130568
'CNV.denovo.loss.scz'	246	176	0.0792079	0.533302	0.0689311	0.175324	0.020979	0.0536656	0.0693069	0.231704	0.316832	0.811948
'MP:0011091'	397	371	0.0739261	0.533302	0.0889111	0.20667	0.00289971	0.0107332	0.772277	0.917837	0.920792	1
'GO:0010212'	107	104	0.0792079	0.533302	0.0990099	0.224112	0.772277	0.874836	0.267327	0.543269	1	1
'REACTOME_HOST_INTERACTIONS_OF_HIV_FACTORS'	132	116	0.0719281	0.533302	0.102897	0.231749	0.376238	0.512107	0.435644	0.700362	0.425743	0.910928
'GO:0051046'	447	434	0.0792079	0.533302	0.128713	0.26651	9.9999e-05	0.00061657	0.316832	0.595371	0.00089991	0.012677
'GO:0000279'	481	459	0.0792079	0.533302	0.188119	0.344935	0.287129	0.423324	0.584158	0.802687	0.49505	0.949892
'GO:0009611'	975	937	0.0792079	0.533302	0.386139	0.565319	0.257426	0.389399	0.633663	0.840196	0.455446	0.925583
'GO:0050865'	370	352	0.0739261	0.533302	0.693069	0.812056	0.39604	0.534571	0.693069	0.875984	1	1
'ID.allDenovoMiDandLoF'	350	350	0.0792079	0.533302	NA	NA	2e-06	2.80123e-05	9.99999e-07	0.000168148	9.99999e-07	6.81081e-05
'GO:0031981'	2797	2615	0.0891089	0.542059	2.49999e-06	9.90787e-05	2.49999e-06	3.06621e-05	0.000399996	0.00546982	0.485149	0.943668
'GO:0051173'	1264	1212	0.0891089	0.542059	2.85714e-06	0.0001004	1.42857e-06	2.53236e-05	7.99992e-05	0.00159297	0.940594	1
'GO:0007399'	1738	1656	0.0891089	0.542059	3.33333e-06	0.0001004	2e-06	2.80123e-05	1.6e-05	0.00057323	3.99998e-05	0.000944997
'GO:0031326'	3755	3470	0.0891089	0.542059	3.33332e-06	0.0001004	2.49999e-06	3.06621e-05	9.9999e-06	0.000412727	0.39604	0.889325
'GO:0009889'	3783	3496	0.0891089	0.542059	3.33332e-06	0.0001004	3.33332e-06	3.3466e-05	2.99999e-05	0.000820478	0.356436	0.846488
'CAGTGTT,MIR-141,MIR-200A'	310	300	0.0891089	0.542059	1.2e-05	0.000239894	9.99999e-07	2.48794e-05	4e-06	0.000245405	0.178218	0.619936
'GO:0010557'	1248	1191	0.0891089	0.542059	1.49999e-05	0.000275487	1.66666e-06	2.64452e-05	9.9999e-05	0.00181598	0.722772	1
'AAAYWAACM_V_ddSS_HFH4_01'	254	229	0.0889111	0.542059	1.99999e-05	0.000344885	9.99999e-07	2.48794e-05	0.026973	0.117748	0.033966	0.222003
'abnormal_nervous_system_morphology'	1818	1725	0.0891089	0.542059	2.4e-05	0.000404596	2e-06	2.80123e-05	0.00179982	0.0157138	5.49997e-05	0.00124739
'GO:0018205'	167	155	0.0891089	0.542059	2.5e-05	0.000418333	9.99999e-07	2.48794e-05	9.99998e-06	0.000412727	0.584158	0.985767
'abnormal_hippocampus_morphology'	216	204	0.0891089	0.542059	5.99994e-05	0.000821452	9.99999e-07	2.48794e-05	0.013986	0.0729845	0.188119	0.637748
'GO:0043066'	618	581	0.0891089	0.542059	0.000159998	0.00178047	1.11111e-06	2.48794e-05	0.03996	0.15886	0.0990099	0.453645
'abnormal_synaptic_plasticity'	39	37	0.0891089	0.542059	0.000249998	0.00256702	0.000299997	0.00156123	4e-06	0.000245405	0.148515	0.563264
'Pardinas2017_extTable6'	480	120	0.0891089	0.542059	0.0009999	0.00778888	3e-06	3.3466e-05	0.010989	0.0618984	0.038961	0.245455
'GO:0007611'	157	150	0.0891089	0.542059	0.0009999	0.00778888	0.000439996	0.00219901	9.99998e-06	0.000412727	0.267327	0.757871
'GO:0090087'	162	157	0.0891089	0.542059	0.00259974	0.0157027	4e-06	3.9807e-05	0.00669933	0.0442078	0.0019998	0.0237463
'GO:0048706'	120	119	0.0891089	0.542059	0.00719928	0.0338816	3.49998e-05	0.00025784	0.036963	0.150369	0.485149	0.943668
'KEGG_OOCYTE_MEIOSIS'	114	106	0.0891089	0.542059	0.011988	0.0497811	0.00449955	0.0157797	0.0990099	0.294179	0.148515	0.563264
'GO:0048285'	340	327	0.0859141	0.542059	0.02997	0.0967176	0.267327	0.400902	0.50495	0.749175	0.178218	0.619936
'GO:0000184'	118	114	0.0891089	0.542059	0.033966	0.106717	0.217822	0.342507	0.732673	0.895621	0.425743	0.910928
'abnormal_synapse_morphology'	101	95	0.0891089	0.542059	0.0693069	0.175324	0.00699301	0.0223481	0.554455	0.785161	5.99994e-05	0.00130845
'CACCAGC,MIR-138'	226	212	0.0891089	0.542059	0.0769231	0.190758	0.00339966	0.0122636	0.024975	0.110946	0.306931	0.801057
'GO:0051704'	1397	1315	0.0891089	0.542059	0.0792079	0.190758	0.168317	0.281853	0.514851	0.753522	0.881188	1
'MP:0000062'	122	113	0.0829171	0.542059	0.0789211	0.190758	0.346535	0.482681	0.277228	0.550575	0.405941	0.894726
'GO:0030659'	363	343	0.0891089	0.542059	0.0891089	0.20667	0.138614	0.243999	0.970297	1	0.455446	0.925583
'GO:0071702'	1685	1581	0.0891089	0.542059	0.138614	0.27933	0.148515	0.258025	0.940594	0.995872	0.016983	0.130568
'GO:0005126'	219	211	0.0879121	0.542059	0.148515	0.294036	0.623762	0.751629	0.118812	0.332556	0.613861	1
'GO:0051050'	498	481	0.0891089	0.542059	0.178218	0.332998	0.0594059	0.127403	0.178218	0.427196	0.0990099	0.453645
'GO:0061458'	257	238	0.0891089	0.542059	0.227723	0.390604	0.014985	0.0408053	0.0891089	0.272611	1	1
'GO:0030027'	124	121	0.0879121	0.542059	0.326733	0.504159	0.237624	0.366781	0.042957	0.167836	0.425743	0.910928
'GO:0071496'	179	171	0.0891089	0.542059	0.346535	0.523627	0.336634	0.472662	0.524752	0.759686	0.574257	0.984441
'GO:1901701'	362	346	0.0891089	0.542059	0.366337	0.545161	0.356436	0.491643	0.0990099	0.294179	0.564356	0.981565
'abnormal_brain_vasculature_morphology'	34	30	0.0891089	0.542059	0.50495	0.667457	0.0819181	0.16478	0.01998	0.0942924	0.178218	0.619936
'GO:0031668'	123	117	0.0891089	0.542059	0.762376	0.862398	0.247525	0.377188	0.910891	0.982291	0.465347	0.933988
'GO:0005795'	113	108	0.0891089	0.542059	0.821782	0.9038	0.673267	0.793169	0.891089	0.97483	0.287129	0.769749
'REACTOME_PEPTIDE_LIGAND_BINDING_RECEPTORS'	188	174	0.0891089	0.542059	NA	NA	0.772277	0.874836	0.821782	0.944529	0.574257	0.984441
'GO:0022838'	386	366	0.0899101	0.544016	0.00145999	0.0103066	0.00899101	0.0272371	0.00229977	0.0187114	2.49999e-06	0.000109038
'GO:0031300'	239	224	0.0899101	0.544016	0.386139	0.565319	1	1	0.475248	0.727943	0.217822	0.677668
'CTTTGTA,MIR-524'	433	411	0.108911	0.550376	2e-06	9.90787e-05	9.99999e-07	2.48794e-05	9.99999e-07	0.000168148	0.013986	0.114102
'abnormal_forebrain_morphology'	658	627	0.0990099	0.550376	2.22222e-06	9.90787e-05	1.11111e-06	2.48794e-05	0.00109989	0.0112466	0.326733	0.815214
'GO:0003676'	3523	3129	0.0990099	0.550376	2.49999e-06	9.90787e-05	2.49999e-06	3.06621e-05	0.000119999	0.0021281	0.60396	0.998384
'GO:0009059'	3432	3166	0.0990099	0.550376	2.49999e-06	9.90787e-05	3.33332e-06	3.3466e-05	0.00089991	0.00954577	0.881188	1
'GO:0006725'	4829	4443	0.108911	0.550376	3.33332e-06	0.0001004	4.99998e-06	4.66872e-05	0.00589941	0.0401369	0.920792	1
'GO:0031323'	4987	4618	0.0990099	0.550376	4.99998e-06	0.000134464	4.99998e-06	4.66872e-05	1.99999e-05	0.000613511	0.336634	0.823609
'GO:0006139'	4657	4279	0.0990099	0.550376	9.9999e-06	0.000211121	3.33332e-06	3.3466e-05	0.00799201	0.0488123	0.940594	1
'ATGTACA,MIR-493'	314	297	0.108911	0.550376	1.2e-05	0.000239894	9.99999e-07	2.48794e-05	2.49999e-06	0.000177343	0.118812	0.491725
'GO:0003690'	154	136	0.108911	0.550376	2.66666e-05	0.00044294	0.00519948	0.0178752	0.306931	0.584998	1	1
'GO:0034765'	268	254	0.108911	0.550376	2.99999e-05	0.000484069	0.000209998	0.00116216	6.99993e-05	0.00141874	9.99999e-07	6.81081e-05
'GO:0005694'	655	609	0.0990099	0.550376	5.69999e-05	0.000814955	1.11111e-06	2.48794e-05	0.00999001	0.0574109	0.910891	1
'GO:0034703'	131	126	0.0990099	0.550376	5.99994e-05	0.000821452	0.000139999	0.000820819	0.022977	0.105369	9.99999e-07	6.81081e-05
'GO:0044249'	4177	3865	0.0990099	0.550376	6.99993e-05	0.000930172	3.33332e-06	3.3466e-05	0.011988	0.0654154	0.90099	1
'MP:0000746'	113	105	0.108911	0.550376	0.000109999	0.00132882	0.000219998	0.00120283	0.306931	0.584998	0.108911	0.466937
'GO:1901576'	4256	3935	0.0990099	0.550376	0.000189998	0.00202456	3.33332e-06	3.3466e-05	0.00799201	0.0488123	0.920792	1
'MP:0002882'	149	136	0.108911	0.550376	0.000399996	0.00389479	2.4e-05	0.000183973	0.024975	0.110946	0.03996	0.251051
'MP:0001402'	487	454	0.108911	0.550376	0.000459995	0.00440309	0.00102999	0.00448569	0.15984	0.397412	0.00609939	0.0588656
'GO:0051128'	1278	1207	0.108911	0.550376	0.00069993	0.00581357	0.00079992	0.00358699	0.018981	0.0914796	0.0594059	0.331039
'abnormal_neuron_proliferation'	68	64	0.108911	0.550376	0.00089991	0.00718338	0.00059994	0.00283033	0.49505	0.740291	0.405941	0.894726
'AAGCACA,MIR-218'	398	382	0.0990099	0.550376	0.00149985	0.0103307	9.99999e-07	2.48794e-05	8.49996e-05	0.00167782	0.00379962	0.039896
'AGCACTT,MIR-93,MIR-302A,MIR-302B,MIR-302C,MIR-302D,MIR-372,MIR-373,MIR-520E,MIR-520A,MIR-526B,MIR-520B,MIR-520C,MIR-520D'	343	325	0.108911	0.550376	0.00149985	0.0103307	0.00079992	0.00358699	1.16666e-05	0.000464619	0.831683	1
'GO:0015267'	407	386	0.102897	0.550376	0.00183998	0.0120131	0.00599401	0.0197107	0.00329967	0.025051	9.99999e-07	6.81081e-05
'GCCATNTTG_V_ddSS_YY1_Q6'	427	392	0.108911	0.550376	0.0019998	0.0127976	0.000629994	0.00295342	0.000189998	0.00301605	0.028971	0.197911
'AAANWWTGC_UNKNOWN'	193	183	0.108911	0.550376	0.00349965	0.0196659	0.000129999	0.000774192	2.99999e-05	0.000820478	0.564356	0.981565
'GO:0070271'	636	609	0.0990099	0.550376	0.00419958	0.0226416	0.0248975	0.0613958	0.00799201	0.0488123	0.712871	1
'GO:0022415'	461	445	0.108911	0.550376	0.00579942	0.02964	0.0849151	0.170356	0.960396	1	0.534653	0.968666
'GO:0051049'	1145	1106	0.0990099	0.550376	0.00599401	0.0300232	4.28571e-06	4.24641e-05	0.00799201	0.0488123	1.42857e-06	7.90243e-05
'GO:0090276'	160	155	0.0990099	0.550376	0.00699301	0.0330783	4.99999e-06	4.66872e-05	0.00899101	0.0531978	0.00599401	0.058148
'GO:0043010'	244	237	0.108911	0.550376	0.00699301	0.0330783	0.021978	0.0553973	0.0792079	0.25112	0.712871	1
'MP:0011096'	272	266	0.0979021	0.550376	0.00779922	0.0363991	0.000319997	0.00164642	0.356436	0.629167	1	1
'GO:0003008'	2002	1867	0.108911	0.550376	0.00849915	0.0384761	0.00129987	0.00549237	0.0594059	0.210705	2e-06	0.0001008
'CACTGCC,MIR-34A,MIR-34C,MIR-449'	280	265	0.0990099	0.550376	0.00969903	0.0431301	4.99999e-06	4.66872e-05	0.0891089	0.272611	1	1
'MP:0002912'	108	96	0.108911	0.550376	0.010989	0.0469688	0.00159984	0.00655241	0.000399996	0.00546982	0.108911	0.466937
'GO:0016032'	668	621	0.0990099	0.550376	0.0122988	0.0509778	0.207921	0.330836	0.980198	1	0.762376	1
'GO:0071805'	128	125	0.108911	0.550376	0.016983	0.0646958	0.00899101	0.0272371	0.04995	0.188978	0.015984	0.125439
'GO:0006935'	563	533	0.0990099	0.550376	0.016983	0.0646958	0.010989	0.032173	0.50495	0.749175	0.19802	0.654678
'GO:0007423'	451	441	0.0990099	0.550376	0.017982	0.0679287	0.000149999	0.000868231	0.0693069	0.231704	0.287129	0.769749
'GO:0051641'	1671	1582	0.0990099	0.550376	0.022977	0.080598	0.010989	0.032173	0.386139	0.65658	0.00119988	0.0164929
'ATGTTTC,MIR-494'	162	146	0.108911	0.550376	0.027972	0.0927883	0.00799201	0.0248633	0.0594059	0.210705	0.148515	0.563264
'GO:0045047'	107	104	0.0990099	0.550376	0.030969	0.099515	0.247525	0.377188	0.594059	0.808462	0.376238	0.868948
'REACTOME_MEMBRANE_TRAFFICKING'	129	118	0.0990099	0.550376	0.045954	0.133261	0.148515	0.258025	0.831683	0.948704	0.035964	0.231066
'GO:0051649'	1427	1346	0.108911	0.550376	0.0559441	0.155446	0.035964	0.0835234	0.653465	0.853982	0.00109989	0.0152107
'REACTOME_METABOLISM_OF_RNA'	330	249	0.108911	0.550376	0.0594059	0.15957	0.047952	0.10794	0.188119	0.440691	0.950495	1
'abnormal_response_to_new_environment'	131	121	0.108911	0.550376	0.0594059	0.15957	0.415842	0.55568	0.19802	0.453587	0.544554	0.968666
'GO:0012506'	375	353	0.0990099	0.550376	0.0792079	0.190758	0.178218	0.29452	0.990099	1	0.594059	0.990681
'MP:0000603'	103	97	0.108911	0.550376	0.0819181	0.195204	0.0579421	0.127394	0.148515	0.379222	1	1
'GO:0010948'	107	102	0.0990099	0.550376	0.0939061	0.216463	0.326733	0.464509	0.138614	0.367157	1	1
'KEGG_MAPK_SIGNALING_PATHWAY'	267	253	0.108911	0.550376	0.128713	0.26651	0.0039996	0.0142243	0.831683	0.948704	0.168317	0.604023
'MP:0000877'	112	106	0.108911	0.550376	0.138614	0.27933	0.00279972	0.010397	0.217822	0.482396	0.045954	0.280171
'GO:0030162'	159	148	0.0990099	0.550376	0.138614	0.27933	0.465347	0.602666	0.00899101	0.0531978	0.118812	0.491725
'GO:0042221'	3158	2983	0.108911	0.550376	0.178218	0.332998	0.023976	0.0593256	0.425743	0.695277	0.60396	0.998384
'GO:0010627'	714	681	0.108911	0.550376	0.207921	0.367522	0.014985	0.0408053	0.217822	0.482396	0.742574	1
'GO:0007165'	4338	4038	0.108911	0.550376	0.207921	0.367522	0.0509491	0.113671	0.0589411	0.210705	0.045954	0.280171
'GO:0022403'	745	712	0.0990099	0.550376	0.207921	0.367522	0.0792079	0.159612	0.366337	0.637229	0.237624	0.712871
'GO:0048608'	257	238	0.0990099	0.550376	0.247525	0.41604	0.016983	0.0449644	0.0792079	0.25112	1	1
'MP:0002086'	129	118	0.108911	0.550376	0.277228	0.447646	7.49996e-05	0.000489006	0.514851	0.753522	0.554455	0.977842
'AGGAAGC,MIR-516-3P'	123	116	0.108911	0.550376	0.29703	0.472528	0.00309969	0.0113622	0.0594059	0.210705	1	1
'MP:0002941'	126	118	0.108911	0.550376	0.326733	0.504159	0.0649351	0.138345	0.267327	0.543269	1	1
'GO:0031410'	931	884	0.108911	0.550376	0.336634	0.512782	0.247525	0.377188	0.366337	0.637229	0.108911	0.466937
'MP:0001552'	177	173	0.101898	0.550376	0.336634	0.512782	0.445545	0.585374	0.435644	0.700362	1	1
'abnormal_spatial_reference_memory'	38	35	0.108911	0.550376	0.346535	0.523627	0.346535	0.482681	0.178218	0.427196	0.178218	0.619936
'GATAAGR_V_ddSS_GATA_C'	295	276	0.108911	0.550376	0.386139	0.565319	4.49998e-05	0.000320077	0.00289971	0.0224653	1	1
'GO:0005882'	198	189	0.108911	0.550376	0.39604	0.571664	0.811881	0.904793	0.514851	0.753522	0.463536	0.933988
'GO:0002697'	220	212	0.108911	0.550376	0.405941	0.581865	0.207921	0.330836	0.425743	0.695277	0.633663	1
'MP:0003345'	101	92	0.0969031	0.550376	0.425743	0.601095	0.326733	0.464509	0.237624	0.509835	1	1
'KEGG_CELL_ADHESION_MOLECULES_CAMS'	134	125	0.0990099	0.550376	0.663366	0.790372	0.60396	0.736371	0.277228	0.550575	0.386139	0.878398
'REACTOME_HIV_LIFE_CYCLE'	125	109	0.0990099	0.550376	0.792079	0.883608	0.861386	0.938754	0.60396	0.815095	0.108911	0.466937
'MP:0001805'	136	125	0.103896	0.550376	0.811881	0.89728	0.306931	0.444149	0.168317	0.409517	1	1
'MP:0010024'	152	146	0.108911	0.550376	0.821782	0.9038	0.227723	0.353664	0.465347	0.720557	1	1
'GO:0051188'	128	123	0.0990099	0.550376	0.821782	0.9038	1	1	0.257426	0.530269	1	1
'GO:0001817'	382	359	0.108911	0.550376	0.871287	0.93149	0.841584	0.924724	0.831683	0.948704	0.643564	1
'GO:0060191'	109	105	0.0990099	0.550376	1	1	0.227723	0.353664	0.326733	0.603485	1	1
'GO:0070372'	117	115	0.108911	0.550376	1	1	0.257426	0.389399	0.980198	1	0.257426	0.738106
'MP:0001547'	109	106	0.0999001	0.550376	1	1	0.643564	0.769767	0.663366	0.859008	1	1
'CAGCTTT,MIR-320'	256	232	0.118812	0.567546	9.99999e-07	9.90787e-05	9.99999e-07	2.48794e-05	2.99999e-05	0.000820478	0.306931	0.801057
'GO:0006357'	1338	1267	0.118812	0.567546	9.99999e-07	9.90787e-05	1.66666e-06	2.64452e-05	0.000489995	0.00639246	0.673267	1
'GO:0051171'	4036	3724	0.118812	0.567546	9.9999e-06	0.000211121	3.33332e-06	3.3466e-05	3.49998e-05	0.000934701	0.465347	0.933988
'abnormal_telencephalon_morphology'	514	491	0.118812	0.567546	4.49998e-05	0.000673209	9.99999e-07	2.48794e-05	0.00149985	0.0138401	0.29703	0.78791
'GO:0048731'	3266	3101	0.118812	0.567546	4.99998e-05	0.000733438	3.33332e-06	3.3466e-05	0.00159984	0.0145265	0.00899101	0.0793448
'GO:0048666'	698	667	0.118812	0.567546	0.000264999	0.00269654	2e-06	2.80123e-05	0.00699301	0.0447158	0.000189998	0.00331474
'MP:0002891'	175	171	0.118812	0.567546	0.000307499	0.00307363	0.00259974	0.00979869	0.0029997	0.0230045	0.643564	1
'GO:0007049'	1165	1109	0.118812	0.567546	0.00109989	0.00825544	0.000419996	0.00210834	0.000639994	0.0076867	0.673267	1
'ACTGCCT,MIR-34B'	219	204	0.118812	0.567546	0.00309969	0.0179084	0.0891089	0.175206	0.017982	0.0883532	0.415842	0.905114
'MP:0003984'	560	524	0.118812	0.567546	0.00439956	0.0235512	2.2e-05	0.000175767	0.475248	0.727943	0.118812	0.491725
'REACTOME_CELL_CYCLE_MITOTIC'	325	297	0.117882	0.567546	0.00519948	0.0268779	0.336634	0.472662	0.316832	0.595371	0.128713	0.52222
'CTATGCA,MIR-153'	216	202	0.118812	0.567546	0.00679932	0.0330783	4.99998e-05	0.000346941	0.435644	0.700362	0.0990099	0.453645
'GO:0000003'	1522	1422	0.118812	0.567546	0.00799201	0.0363991	0.00899101	0.0272371	0.386139	0.65658	0.792079	1
'MP:0001261'	107	103	0.118812	0.567546	0.043956	0.129461	0.02997	0.0715058	0.207921	0.468699	0.0569431	0.331039
'GO:0000087'	323	310	0.117882	0.567546	0.045954	0.133261	0.19802	0.318884	0.534653	0.768141	0.217822	0.677668
'CAGGTA_V_ddSS_AREB6_01'	792	706	0.118812	0.567546	0.0739261	0.186175	0.000149999	0.000868231	0.000469995	0.00627582	0.861386	1
'AGCATTA,MIR-155'	134	122	0.118812	0.567546	0.0889111	0.20667	3e-06	3.3466e-05	0.673267	0.863456	1	1
'GO:0007600'	883	802	0.118812	0.567546	0.237624	0.4033	0.108911	0.204062	0.39604	0.667416	0.0749251	0.388856
'MP:0002270'	147	139	0.118812	0.567546	0.267327	0.436337	0.188119	0.306419	0.742574	0.901414	0.405941	0.894726
'GO:0061138'	154	149	0.118812	0.567546	0.415842	0.591553	0.01998	0.0517519	0.851485	0.957815	0.465347	0.933988
'GO:0051222'	177	170	0.112887	0.567546	0.445545	0.619375	0.118812	0.217407	0.524752	0.759686	0.544554	0.968666
'REACTOME_INTERFERON_SIGNALING'	159	153	0.118812	0.567546	0.485149	0.651963	0.435644	0.575364	0.851485	0.957815	1	1
'GO:0045765'	159	152	0.118812	0.567546	0.554455	0.70604	0.128713	0.231052	0.643564	0.849355	1	1
'MP:0005015'	116	112	0.118812	0.567546	0.891089	0.942402	0.376238	0.512107	0.0699301	0.233443	1	1
'MP:0008499'	100	94	0.118812	0.567546	1	1	0.161838	0.274653	0.020979	0.0977872	1	1
'MP:0002494'	147	135	0.118812	0.567546	1	1	0.237624	0.366781	0.00619938	0.04139	1	1
'MP:0000150'	151	143	0.11988	0.571445	0.564356	0.71502	0.013986	0.03889	0.752475	0.908091	0.584158	0.985767
'MP:0001732'	856	802	0.120879	0.573796	0.00329967	0.0187285	0.0019998	0.00790513	0.108911	0.312551	0.653465	1
'GO:0022892'	981	911	0.120879	0.573796	0.00929907	0.041515	0.0891089	0.175206	0.148515	0.379222	1.11111e-06	6.81081e-05
'GO:0006836'	118	111	0.121878	0.576128	0.011988	0.0497811	0.00799201	0.0248633	0.0579421	0.210705	0.00069993	0.0102416
'GO:0007067'	317	304	0.121878	0.576128	0.0693069	0.175324	0.247525	0.377188	0.534653	0.768141	0.257426	0.738106
'GO:0022843'	130	126	0.128713	0.581772	5.99994e-05	0.000821452	3.33332e-05	0.000248793	0.00599401	0.0401369	9.99999e-07	6.81081e-05
'GO:0009058'	4319	3994	0.128713	0.581772	0.000159998	0.00178047	3.33332e-06	3.3466e-05	0.015984	0.0802737	0.90099	1
'GO:0048522'	3286	3120	0.128713	0.581772	0.000229998	0.00239431	3.33332e-06	3.3466e-05	0.00089991	0.00954577	0.792079	1
'MP:0011088'	399	384	0.128713	0.581772	0.000269999	0.0027351	2e-07	2.48794e-05	0.000259997	0.00393463	0.000829992	0.0119141
'GO:0048667'	502	476	0.128713	0.581772	0.000649994	0.00569122	5.99994e-05	0.000399234	0.00599401	0.0401369	0.00999001	0.0871436
'GO:0006461'	632	606	0.128713	0.581772	0.00269973	0.0160492	0.0232977	0.0582827	0.00599401	0.0401369	0.80198	1
'GO:0051239'	1833	1757	0.128713	0.581772	0.00699301	0.0330783	0.000299997	0.00156123	0.00269973	0.0213533	0.108911	0.466937
'GO:0071822'	847	811	0.128713	0.581772	0.00699301	0.0330783	0.032967	0.077435	0.0693069	0.231704	0.851485	1
'REACTOME_METABOLISM_OF_MRNA'	284	204	0.128713	0.581772	0.014985	0.0591803	0.018981	0.0495034	0.148515	0.379222	0.643564	1
'MP:0005560'	290	278	0.123876	0.581772	0.020979	0.0755847	0.023976	0.0593256	0.00189981	0.0162738	0.227723	0.693406
'GO:0030111'	188	181	0.128713	0.581772	0.037962	0.116044	0.010989	0.032173	0.108911	0.312551	0.287129	0.769749
'MP:0000284'	138	130	0.128713	0.581772	0.0639361	0.168139	0.00419958	0.0147963	0.047952	0.18356	1	1
'AAGCACT,MIR-520F'	238	227	0.128713	0.581772	0.108911	0.238864	0.00249975	0.00951667	3.49998e-05	0.000934701	0.732673	1
'GO:0019058'	124	119	0.128713	0.581772	0.168317	0.321682	0.356436	0.491643	0.306931	0.584998	0.118812	0.491725
'MP:0009763'	240	219	0.128713	0.581772	0.207921	0.367522	0.752475	0.857542	0.970297	1	0.108911	0.466937
'GO:0048732'	263	257	0.128713	0.581772	0.217822	0.378216	0.00329967	0.0119791	0.29703	0.571889	1	1
'GO:1901342'	173	166	0.128713	0.581772	0.287129	0.459691	0.138614	0.243999	0.534653	0.768141	1	1
'KEGG_ALZHEIMERS_DISEASE'	169	153	0.128713	0.581772	0.376238	0.556231	0.70297	0.816713	0.574257	0.798264	0.326733	0.815214
'MP:0000218'	196	186	0.128713	0.581772	0.415842	0.591553	0.10989	0.205727	0.277228	0.550575	1	1
'GCCNNNWTAAR_UNKNOWN'	149	134	0.128713	0.581772	0.49505	0.659385	0.000579994	0.00281198	0.70297	0.882601	0.445545	0.920305
'GO:0009266'	107	101	0.128713	0.581772	0.514851	0.676585	0.811881	0.904793	0.990099	1	1	1
'MP:0000759'	117	111	0.123876	0.581772	0.831683	0.910699	0.930693	0.984955	0.425743	0.695277	1	1
'GO:0045893'	1061	1018	0.138614	0.583474	2.22222e-06	9.90787e-05	1.25e-06	2.48794e-05	1.4e-05	0.000538643	0.851485	1
'GO:0043565'	704	649	0.138614	0.583474	9.99999e-07	9.90787e-05	1.25e-06	2.48794e-05	0.00289971	0.0224653	0.970297	1
'GO:0019219'	3954	3649	0.138614	0.583474	3.33332e-06	0.0001004	3.33332e-06	3.3466e-05	2.66666e-05	0.000766242	0.405941	0.894726
'GO:0045944'	753	723	0.138614	0.583474	1.2e-05	0.000239894	1.11111e-06	2.48794e-05	0.00999001	0.0574109	0.881188	1
'GO:0006366'	655	626	0.138614	0.583474	5.99994e-05	0.000821452	1.11111e-06	2.48794e-05	0.024975	0.110946	1	1
'GO:0008270'	2091	1881	0.138614	0.583474	6.99993e-05	0.000930172	6.24999e-06	5.67249e-05	0.00179982	0.0157138	0.910891	1
'GO:0048562'	231	229	0.138614	0.583474	0.000239998	0.00247559	4e-06	3.9807e-05	0.018981	0.0914796	0.346535	0.83789
'CTGCAGY_UNKNOWN'	765	686	0.138614	0.583474	0.00059994	0.00535678	0.000219998	0.00120283	2.99999e-05	0.000820478	0.138614	0.551537
'GABA_PSC'	18	15	0.138614	0.583474	0.0017875	0.0117849	0.012987	0.0368805	1.5e-05	0.000549192	9.99999e-07	6.81081e-05
'MP:0000245'	145	136	0.138614	0.583474	0.00269973	0.0160492	0.00509949	0.0176383	0.306931	0.584998	0.415842	0.905114
'GO:0050796'	147	142	0.138614	0.583474	0.0029997	0.0174199	2.33333e-05	0.000180079	0.010989	0.0618984	0.00179982	0.0220648
'abnormal_object_recognition_memory'	44	39	0.138614	0.583474	0.00699301	0.0330783	9.9999e-05	0.00061657	0.128713	0.348246	0.108911	0.466937
'GO:0002520'	451	435	0.138614	0.583474	0.016983	0.0646958	0.0009999	0.00436303	0.0693069	0.231704	1	1
'MP:0005092'	199	186	0.12987	0.583474	0.01998	0.0731521	0.000269997	0.00142803	0.00689931	0.0447158	1	1
'GO:0016740'	1864	1687	0.138614	0.583474	0.0226977	0.080598	0.0594059	0.127403	0.693069	0.875984	0.762376	1
'GO:0044765'	2601	2444	0.138861	0.583474	0.023976	0.0830177	0.128713	0.231052	0.217822	0.482396	1.25e-05	0.000377999
'MP:0001718'	108	101	0.132867	0.583474	0.030969	0.099515	0.00309969	0.0113622	0.247525	0.521226	0.485149	0.943668
'GO:0005215'	1221	1130	0.130869	0.583474	0.033966	0.106717	0.376238	0.512107	0.356436	0.629167	1.5e-05	0.000441817
'CAGCCTC,MIR-485-5P'	145	136	0.138614	0.583474	0.0693931	0.175346	0.0594059	0.127403	0.011988	0.0654154	0.0009999	0.0139127
'GGGYGTGNY_UNKNOWN'	664	597	0.138614	0.583474	0.0789211	0.190758	0.017982	0.0472783	0.010199	0.0584639	0.013986	0.114102
'GO:0043409'	108	102	0.138614	0.583474	0.0891089	0.20667	0.277228	0.411399	0.405941	0.677563	0.0594059	0.331039
'GO:0051179'	4065	3797	0.138614	0.583474	0.107892	0.238864	0.0559441	0.12372	0.247525	0.521226	0.000309997	0.00502195
'GO:0044433'	422	397	0.138614	0.583474	0.118812	0.251925	0.118812	0.217407	1	1	0.465347	0.933988
'GO:0048545'	304	293	0.138614	0.583474	0.128713	0.26651	0.014985	0.0408053	0.693069	0.875984	0.772277	1
'MP:0000280'	135	124	0.138614	0.583474	0.128713	0.26651	0.016983	0.0449644	0.158416	0.394303	1	1
'MP:0001954'	253	245	0.138614	0.583474	0.148515	0.294036	0.000149999	0.000868231	0.00279972	0.0220672	0.012987	0.107498
'MP:0005202'	132	125	0.138614	0.583474	0.158416	0.30797	0.021978	0.0553973	0.158416	0.394303	0.346535	0.83789
'MP:0002705'	107	101	0.138614	0.583474	0.19802	0.35672	0.178218	0.29452	0.346535	0.620374	1	1
'GO:0050670'	149	142	0.138614	0.583474	0.415842	0.591553	0.217822	0.342507	0.564356	0.791284	1	1
'GO:0001664'	199	189	0.138614	0.583474	0.485149	0.651963	0.316832	0.454707	0.277228	0.550575	0.128713	0.52222
'GO:0035556'	1368	1275	0.138614	0.583474	0.554455	0.70604	0.485149	0.619821	0.168317	0.409517	0.594059	0.990681
'GO:0031252'	268	258	0.135864	0.583474	0.613861	0.752013	0.287129	0.423324	0.188119	0.440691	0.336634	0.823609
'GO:0040013'	150	145	0.138614	0.583474	0.643564	0.779106	0.683168	0.800263	0.722772	0.893624	1	1
'MP:0003009'	197	186	0.134865	0.583474	0.673267	0.79796	0.217822	0.342507	0.80198	0.934546	0.257426	0.738106
'GO:0045088'	219	207	0.138614	0.583474	0.722772	0.83559	0.207921	0.330836	0.782178	0.925245	0.564356	0.981565
'GO:0016810'	121	114	0.138614	0.583474	0.811881	0.89728	1	1	0.80198	0.934546	1	1
'MP:0002398'	112	101	0.138614	0.583474	1	1	0.113886	0.212681	0.514851	0.753522	1	1
'GO:0051186'	229	220	0.138614	0.583474	0.970297	1	1	1	0.0839161	0.264202	1	1
'MP:0000774'	161	154	0.148515	0.597483	5.49997e-05	0.000791365	7.5e-06	6.67353e-05	0.012987	0.0695295	0.138614	0.551537
'GO:0022832'	177	169	0.148515	0.597483	0.000179998	0.00194553	0.000239998	0.00129348	0.010989	0.0618984	9.99999e-07	6.81081e-05
'MP:0008770'	233	227	0.146853	0.597483	0.000189998	0.00202456	0.000139999	0.000820819	0.018981	0.0914796	9.16666e-06	0.000297
'abnormal_CNS_synaptic_transmission'	392	365	0.148515	0.597483	0.000199998	0.00212111	9.99999e-07	2.48794e-05	0.000129999	0.00225265	4.99998e-06	0.00018
'MP:0002083'	1442	1375	0.148515	0.597483	0.00349965	0.0196659	6e-07	2.48794e-05	0.089591	0.273717	1.09091e-05	0.000334349
'GO:0008168'	201	184	0.148515	0.597483	0.00451995	0.0240816	0.000169998	0.000964315	0.00159984	0.0145265	0.247525	0.724369
'GO:0016741'	206	188	0.148515	0.597483	0.00559944	0.0286828	0.000209998	0.00116216	0.00129987	0.0126099	0.356436	0.846488
'GO:0033365'	395	386	0.148515	0.597483	0.00799201	0.0363991	0.0990099	0.190223	0.405941	0.677563	0.475248	0.937271
'MP:0002875'	200	184	0.148515	0.597483	0.011988	0.0497811	0.048951	0.109861	0.405941	0.677563	0.663366	1
'GO:0019048'	364	352	0.148515	0.597483	0.0239976	0.0830177	0.0769231	0.158383	1	1	0.485149	0.943668
'GO:0051701'	405	391	0.143856	0.597483	0.0292971	0.0960553	0.148515	0.258025	1	1	0.564356	0.981565
'GO:0032984'	128	124	0.148515	0.597483	0.038961	0.118456	0.00159984	0.00655241	0.247525	0.521226	0.564356	0.981565
'GO:0000280'	317	304	0.148515	0.597483	0.0594059	0.15957	0.207921	0.330836	0.524752	0.759686	0.277228	0.766771
'MP:0000607'	171	164	0.148515	0.597483	0.118812	0.251925	0.016983	0.0449644	0.455446	0.71597	0.50495	0.955152
'CATGTAA,MIR-496'	176	162	0.148515	0.597483	0.207921	0.367522	9.99999e-07	2.48794e-05	9.99999e-07	0.000168148	0.207921	0.670789
'MP:0005289'	108	102	0.148515	0.597483	0.207921	0.367522	0.0659341	0.140079	0.514851	0.753522	1	1
'GO:0051240'	530	508	0.148515	0.597483	0.29703	0.472528	0.0539461	0.119535	0.346535	0.620374	0.722772	1
'GO:0005887'	1221	1152	0.148515	0.597483	0.306931	0.484865	0.0891089	0.175206	0.017982	0.0883532	6.49997e-05	0.00139075
'CCTNTMAGA_UNKNOWN'	127	118	0.148515	0.597483	0.405941	0.581865	0.00859914	0.0265824	0.217822	0.482396	1	1
'GO:0016790'	118	105	0.143856	0.597483	0.415842	0.591553	0.70297	0.816713	0.70297	0.882601	1	1
'MP:0001559'	140	128	0.148515	0.597483	0.485149	0.651963	0.010989	0.032173	0.178218	0.427196	1	1
'GO:0007126'	149	140	0.148515	0.597483	0.60396	0.745952	0.871287	0.944102	0.623762	0.832906	1	1
'GO:0043270'	119	114	0.148515	0.597483	0.613861	0.752013	0.574257	0.707762	0.158416	0.394303	1	1
'MP:0001175'	158	151	0.148515	0.597483	0.782178	0.878201	0.237624	0.366781	0.038961	0.156534	0.227723	0.693406
'GO:0010468'	3736	3452	0.158416	0.606148	3.33332e-06	0.0001004	3.33332e-06	3.3466e-05	1.66666e-05	0.00057323	0.574257	0.984441
'GO:0045935'	1239	1189	0.158416	0.606148	1.5e-05	0.000275487	1.66666e-06	2.64452e-05	0.000139999	0.00238945	0.940594	1
'GO:0001071'	1040	956	0.158416	0.606148	2.99999e-05	0.000484069	1.42857e-06	2.53236e-05	0.017982	0.0883532	0.980198	1
'GO:0010604'	1946	1853	0.158416	0.606148	4.49998e-05	0.000673209	1.66666e-06	2.64452e-05	6.99993e-05	0.00141874	0.940594	1
'GO:0005244'	177	169	0.158416	0.606148	0.000159998	0.00178047	0.000229998	0.00125448	0.00899101	0.0531978	9.99999e-07	6.81081e-05
'GO:0048468'	1270	1214	0.158416	0.606148	0.00033625	0.0033462	1.66666e-06	2.64452e-05	0.00179982	0.0157138	0.013986	0.114102
'GO:0040029'	130	114	0.158416	0.606148	0.000439996	0.00422957	0.000109999	0.000662039	0.00229977	0.0187114	0.39604	0.889325
'MP:0000438'	161	156	0.158416	0.606148	0.000679993	0.00581357	4.33332e-05	0.000313131	0.80198	0.934546	0.564356	0.981565
'GO:0007411'	365	346	0.158416	0.606148	0.00119999	0.00888778	0.00139986	0.0058603	0.19802	0.453587	0.148515	0.563264
'GO:0009887'	787	763	0.158416	0.606148	0.00329967	0.0187285	3.99998e-05	0.000289967	0.000709993	0.00809891	0.950495	1
'GO:0044403'	428	413	0.154845	0.606148	0.0130987	0.0533152	0.0990099	0.190223	1	1	0.584158	0.985767
'GO:0005741'	122	113	0.158416	0.606148	0.026973	0.090538	0.574257	0.707762	0.920792	0.987806	1	1
'GO:0002521'	224	217	0.158416	0.606148	0.0594059	0.15957	0.013986	0.03889	0.277228	0.550575	1	1
'GO:0032403'	335	319	0.158416	0.606148	0.0629371	0.166092	0.017982	0.0472783	0.326733	0.603485	0.118812	0.491725
'MP:0005668'	111	107	0.158416	0.606148	0.138614	0.27933	0.037962	0.0875364	0.027972	0.120946	1	1
'MP:0000063'	278	259	0.158416	0.606148	0.178218	0.332998	0.0659341	0.140079	0.207921	0.468699	0.405941	0.894726
'GO:0071396'	256	246	0.158416	0.606148	0.217822	0.378216	0.346535	0.482681	0.01998	0.0942924	1	1
'MP:0000208'	195	178	0.155844	0.606148	0.237624	0.4033	0.00569943	0.0193883	0.138614	0.367157	0.683168	1
'GO:0031982'	1012	960	0.158416	0.606148	0.346535	0.523627	0.108911	0.204062	0.544554	0.778425	0.128713	0.52222
'GO:0010033'	1862	1789	0.158416	0.606148	0.356436	0.535364	0.032967	0.077435	0.425743	0.695277	0.673267	1
'GO:0051249'	304	287	0.158416	0.606148	0.39604	0.571664	0.306931	0.444149	0.425743	0.695277	1	1
'GO:0006986'	132	128	0.158416	0.606148	0.574257	0.721495	0.277228	0.411399	0.564356	0.791284	1	1
'GO:0009986'	493	468	0.158416	0.606148	0.653465	0.783534	1	1	0.138614	0.367157	0.356436	0.846488
'GO:0090066'	246	229	0.158416	0.606148	0.712871	0.827531	0.70297	0.816713	0.0693069	0.231704	0.673267	1
'GO:0008406'	190	171	0.158416	0.606148	0.762376	0.862398	0.415842	0.55568	0.544554	0.778425	1	1
'GO:0031667'	257	245	0.158416	0.606148	0.930693	0.971102	0.39604	0.534571	0.970297	1	1	1
'GO:0050776'	665	496	0.158416	0.606148	0.950495	0.987658	0.425743	0.565249	0.762376	0.916143	0.910891	1
'GO:0071826'	111	106	0.151848	0.606148	1	1	0.29703	0.433973	0.70297	0.882601	0.435644	0.9174
'Module.M10'	49	46	0.158416	0.606148	0.980198	1	1	1	0.376238	0.647015	1	1
'GO:0003682'	345	321	0.168317	0.611057	2e-06	9.90787e-05	9.99999e-07	2.48794e-05	1.99999e-05	0.000613511	0.346535	0.83789
'abnormal_limbic_system_morphology'	253	241	0.168317	0.611057	5.99994e-05	0.000821452	9.99999e-07	2.48794e-05	0.025974	0.114487	0.247525	0.724369
'GO:0034762'	276	262	0.168317	0.611057	7.99992e-05	0.00102681	0.000379996	0.00192888	5.99994e-05	0.0013485	9.99999e-07	6.81081e-05
'abnormal_dendrite_morphology'	92	83	0.168317	0.611057	0.000159998	0.00178047	2.99999e-05	0.000225397	0.000689993	0.00806518	0.00799201	0.0719281
'GO:0007610'	423	405	0.168317	0.611057	0.00219978	0.0138421	0.00149985	0.00618756	0.000469995	0.00627582	9.99999e-07	6.81081e-05
'MP:0002757'	155	140	0.168317	0.611057	0.00259974	0.0157027	0.01998	0.0517519	0.445545	0.706275	0.0539461	0.319451
'GO:0002791'	162	157	0.168317	0.611057	0.00269973	0.0160492	5.99999e-06	5.46746e-05	0.00699301	0.0447158	0.00159984	0.0202706
'CACTGTG,MIR-128A,MIR-128B'	337	318	0.168317	0.611057	0.0029997	0.0174199	4.99998e-05	0.000346941	0.00119988	0.011894	0.277228	0.766771
'ACACTAC,MIR-142-3P'	130	122	0.168317	0.611057	0.00599401	0.0300232	0.0792079	0.159612	0.026973	0.117748	0.168317	0.604023
'GO:0022414'	1435	1342	0.168317	0.611057	0.00699301	0.0330783	0.00759924	0.0241494	0.29703	0.571889	0.841584	1
'GO:0072599'	108	105	0.168317	0.611057	0.03996	0.120843	0.405941	0.544695	0.60396	0.815095	0.445545	0.920305
'GO:0071214'	156	148	0.168317	0.611057	0.0693069	0.175324	0.554455	0.68784	0.346535	0.620374	1	1
'GO:0051146'	172	165	0.168317	0.611057	0.108911	0.238864	0.19802	0.318884	0.831683	0.948704	0.663366	1
'MP:0002216'	179	171	0.168317	0.611057	0.115884	0.251925	0.534653	0.670607	0.752475	0.908091	1	1
'GO:0051047'	221	217	0.168317	0.611057	0.128713	0.26651	0.040959	0.0938748	0.29703	0.571889	0.0509491	0.30732
'ACTTTAT,MIR-142-5P'	288	278	0.168317	0.611057	0.148515	0.294036	5.99994e-05	0.000399234	0.138614	0.367157	0.455446	0.925583
'GO:0007169'	541	523	0.168317	0.611057	0.155844	0.307469	0.031968	0.0754792	0.455446	0.71597	0.851485	1
'KEGG_LEUKOCYTE_TRANSENDOTHELIAL_MIGRATION'	118	111	0.168317	0.611057	0.207921	0.367522	0.014985	0.0408053	0.415842	0.686517	1	1
'AACTGGA,MIR-145'	234	220	0.168317	0.611057	0.237624	0.4033	0.022977	0.057544	0.013986	0.0729845	0.041958	0.259294
'GO:0007548'	253	230	0.168317	0.611057	0.247525	0.41604	0.026973	0.0655266	0.128713	0.348246	1	1
'MP:0004201'	103	98	0.160839	0.611057	0.267327	0.436337	0.267327	0.400902	0.287129	0.561397	0.217822	0.677668
'GO:0006887'	233	220	0.168317	0.611057	0.277228	0.447646	0.024975	0.0613958	0.50495	0.749175	0.00179982	0.0220648
'MP:0000609'	140	131	0.168317	0.611057	0.277228	0.447646	0.732673	0.84174	0.851485	0.957815	1	1
'MP:0004499'	134	132	0.168317	0.611057	0.287129	0.459691	0.048951	0.109861	0.257426	0.530269	1	1
'GO:0016298'	111	105	0.168317	0.611057	0.306931	0.484865	0.425743	0.565249	0.316832	0.595371	1	1
'Module.M12'	72	62	0.168317	0.611057	0.324675	0.504159	0.158416	0.269248	0.116883	0.332556	0.024975	0.176459
'GO:0044087'	361	342	0.168317	0.611057	0.39604	0.571664	0.138614	0.243999	0.207921	0.468699	0.0594059	0.331039
'GO:0016757'	277	250	0.168317	0.611057	0.653465	0.783534	1	1	0.742574	0.901414	0.712871	1
'KEGG_OLFACTORY_TRANSDUCTION'	389	383	0.168317	0.611057	0.772277	0.871416	0.544554	0.678525	0.405941	0.677563	0.544554	0.968666
'GO:0030879'	124	121	0.168317	0.611057	0.782178	0.878201	0.425743	0.565249	0.613861	0.825513	1	1
'GO:0044706'	193	186	0.168317	0.611057	0.782178	0.878201	0.594059	0.727426	0.732673	0.895621	1	1
'GGAMTNNNNNTCCY_UNKNOWN'	117	112	0.168317	0.611057	1	1	0.148515	0.258025	0.60396	0.815095	1	1
'GO:0080090'	4929	4559	0.178218	0.618312	3.33332e-06	0.0001004	4.99998e-06	4.66872e-05	4.49998e-05	0.00111032	0.455446	0.925583
'GO:0051254'	1111	1064	0.178218	0.618312	5.71428e-06	0.000151865	1.25e-06	2.48794e-05	5.49997e-05	0.00128711	0.891089	1
'MP:0002906'	112	105	0.178218	0.618312	0.000149999	0.00172003	0.00229977	0.00885939	0.0539461	0.201742	2e-07	6.81081e-05
'GO:0044708'	348	335	0.178218	0.618312	0.00109989	0.00825544	0.000219998	0.00120283	0.000229998	0.00355167	9.99999e-07	6.81081e-05
'GO:0043566'	235	211	0.178218	0.618312	0.00119988	0.00888778	1.16666e-05	0.000100271	0.29703	0.571889	1	1
'Pre-synaptic_active_zone'	185	174	0.178218	0.618312	0.00149985	0.0103307	9.99999e-07	2.48794e-05	0.158416	0.394303	0.00139986	0.0182465
'GO:0061024'	394	378	0.178218	0.618312	0.00209979	0.0133242	0.00059994	0.00283033	0.00219978	0.0183585	0.018981	0.141144
'GGGCGGR_V_ddSS_SP1_Q6'	2940	2733	0.178218	0.618312	0.010099	0.0441269	0.00079992	0.00358699	0.0649351	0.225731	0.326733	0.815214
'MP:0001417'	100	92	0.178218	0.618312	0.0134987	0.0548443	0.00209979	0.00820038	0.01998	0.0942924	1	1
'GO:0043232'	3916	3651	0.178218	0.618312	0.013986	0.056318	6.66664e-06	6.00263e-05	0.0424958	0.167475	0.39604	0.889325
'GO:0043228'	3916	3651	0.178218	0.618312	0.018981	0.070756	3.33332e-06	3.3466e-05	0.037962	0.153608	0.524752	0.962474
'GO:0071804'	128	125	0.178218	0.618312	0.022977	0.080598	0.00799201	0.0248633	0.0594059	0.210705	0.021978	0.158746
'ACTGCAG,MIR-17-3P'	110	100	0.178218	0.618312	0.038961	0.118456	0.00179982	0.00726653	0.030969	0.129944	0.00329967	0.0351345
'GO:0030135'	248	233	0.178218	0.618312	0.0529471	0.149136	0.306931	0.444149	0.623762	0.832906	0.475248	0.937271
'GCACCTT,MIR-18A,MIR-18B'	117	113	0.178218	0.618312	0.0594059	0.15957	0.138614	0.243999	0.00059994	0.00728335	0.00899101	0.0793448
'abnormal_neural_plate_morphology'	24	23	0.178218	0.618312	0.0792079	0.190758	0.168317	0.281853	0.158416	0.394303	0.108911	0.466937
'MP:0002151'	232	220	0.178218	0.618312	0.112887	0.246388	0.00569943	0.0193883	0.100899	0.299009	0.0679321	0.362185
'GO:0030326'	121	117	0.178218	0.618312	0.138614	0.27933	0.000119999	0.000716523	0.028971	0.123617	0.445545	0.920305
'MP:0001393'	321	302	0.177822	0.618312	0.138861	0.279579	0.00519948	0.0178752	0.455446	0.71597	9.16666e-06	0.000297
'GO:0030278'	159	153	0.178218	0.618312	0.346535	0.523627	0.00319968	0.0116347	0.0792079	0.25112	0.613861	1
'GO:0007166'	2654	2469	0.178218	0.618312	0.346535	0.523627	0.01998	0.0517519	0.158416	0.394303	0.247525	0.724369
'MP:0001924'	132	128	0.178218	0.618312	0.346535	0.523627	0.020979	0.0536656	0.386139	0.65658	0.00739926	0.0679414
'GO:0010639'	176	160	0.178218	0.618312	0.386139	0.565319	0.118812	0.217407	0.012987	0.0695295	0.623762	1
'GO:0003006'	425	399	0.178218	0.618312	0.39604	0.571664	0.0693069	0.144405	0.128713	0.348246	1	1
'MP:0013293'	170	165	0.178218	0.618312	0.39604	0.571664	0.910891	0.971246	0.752475	0.908091	1	1
'GO:0032944'	150	143	0.178218	0.618312	0.405941	0.581865	0.336634	0.472662	0.524752	0.759686	1	1
'GO:0071944'	4589	4126	0.178218	0.618312	0.415842	0.591553	0.693069	0.80977	0.048951	0.186441	0.00219978	0.0254546
'GO:0012505'	1812	1710	0.178218	0.618312	0.475248	0.642865	0.930693	0.984955	0.990099	1	0.584158	0.985767
'GCTTGAA,MIR-498'	114	103	0.178218	0.618312	0.653465	0.783534	0.028971	0.0694876	0.023976	0.108634	0.033966	0.222003
'GO:0034622'	448	400	0.180819	0.62638	0.033966	0.106717	0.012987	0.0368805	0.970297	1	0.940594	1
'GO:0005654'	1506	1430	0.188119	0.62956	1.42857e-06	9.90787e-05	4.99998e-06	4.66872e-05	0.00129987	0.0126099	0.663366	1
'MP:0001525'	145	139	0.188119	0.62956	0.000179998	0.00194553	0.00759924	0.0241494	0.027972	0.120946	0.000299997	0.00489492
'GO:0022803'	407	386	0.188119	0.62956	0.00174998	0.0116271	0.00599401	0.0197107	0.00799201	0.0488123	3.33332e-06	0.000137454
'GGGACCA,MIR-133A,MIR-133B'	201	184	0.188119	0.62956	0.00789921	0.0363991	0.014985	0.0408053	0.712871	0.888642	1	1
'GO:0045596'	461	440	0.188119	0.62956	0.00899101	0.0402192	6.99993e-05	0.000459042	0.00189981	0.0162738	1	1
'MP:0000849'	146	137	0.188119	0.62956	0.011988	0.0497811	0.000119999	0.000716523	0.025974	0.114487	0.031968	0.211999
'MP:0001258'	304	281	0.188119	0.62956	0.025974	0.0882336	0.00319968	0.0116347	0.0029997	0.0230045	0.821782	1
'MP:0001688'	120	115	0.188119	0.62956	0.02997	0.0967176	0.0699301	0.145437	0.024975	0.110946	0.15984	0.591383
'MP:0003795'	206	195	0.188119	0.62956	0.034965	0.108946	0.0759241	0.156611	0.021978	0.101609	0.267327	0.757871
'MP:0001577'	318	297	0.188119	0.62956	0.040959	0.122391	0.00179982	0.00726653	0.046953	0.18004	1	1
'abnormal_sexual_interaction'	67	66	0.188119	0.62956	0.0792079	0.190758	0.574257	0.707762	0.415842	0.686517	0.336634	0.823609
'GO:0072509'	139	132	0.188119	0.62956	0.168317	0.321682	0.554455	0.68784	0.445545	0.706275	0.017982	0.135044
'GO:0021915'	140	139	0.188119	0.62956	0.178218	0.332998	0.0594059	0.127403	0.015984	0.0802737	0.148515	0.563264
'MP:0005669'	128	121	0.188119	0.62956	0.178218	0.332998	0.136863	0.243999	0.277228	0.550575	1	1
'GO:0050863'	233	218	0.188119	0.62956	0.207921	0.367522	0.425743	0.565249	0.594059	0.808462	1	1
'GO:0009416'	216	205	0.188119	0.62956	0.287129	0.459691	0.0693069	0.144405	0.554455	0.785161	0.267327	0.757871
'GO:0005886'	4495	4035	0.188119	0.62956	0.29703	0.472528	0.613861	0.742854	0.0539461	0.201742	0.00279972	0.0305277
'GO:0009063'	114	110	0.188119	0.62956	0.544554	0.700141	0.990099	1	0.990099	1	1	1
'GO:0035023'	178	169	0.188119	0.62956	0.554455	0.70604	0.90099	0.966137	0.80198	0.934546	0.366337	0.857432
'GO:0035966'	140	134	0.188119	0.62956	0.673267	0.79796	0.207921	0.330836	0.524752	0.759686	1	1
'GO:0016052'	116	102	0.188119	0.62956	0.70297	0.81983	0.227723	0.353664	0.762376	0.916143	0.415842	0.905114
'GO:0032101'	383	371	0.185814	0.62956	0.792079	0.883608	0.356436	0.491643	0.29703	0.571889	0.831683	1
'GO:0044430'	1305	1241	0.188119	0.62956	0.861386	0.927047	0.277228	0.411399	0.405941	0.677563	0.485149	0.943668
'Module.M22'	76	57	0.188811	0.630946	0.0110989	0.0473064	0.016983	0.0449644	0.043956	0.17115	0.990099	1
'GGCACTT,MIR-519E'	124	113	0.19802	0.63822	8.49998e-05	0.00108483	3e-06	3.3466e-05	7.99992e-05	0.00159297	0.514851	0.961056
'GO:0048812'	509	483	0.19802	0.63822	0.000759992	0.00626578	4.99998e-05	0.000346941	0.00899101	0.0531978	0.00799201	0.0719281
'GO:0016044'	389	373	0.19802	0.63822	0.00219978	0.0138421	0.00139986	0.0058603	0.0019998	0.0169386	0.014985	0.118832
'ACTGTGA,MIR-27A,MIR-27B'	474	444	0.19802	0.63822	0.00289971	0.017103	2.99999e-05	0.000225397	0.011988	0.0654154	0.277228	0.766771
'MP:0001363'	167	155	0.191808	0.63822	0.00489951	0.0254437	0.0108989	0.032173	0.00349965	0.0262185	0.0019998	0.0237463
'abnormal_response_to_novelty'	162	150	0.19802	0.63822	0.00599401	0.0300232	0.405941	0.544695	0.01998	0.0942924	0.010989	0.0944056
'GO:0005267'	109	108	0.19802	0.63822	0.011988	0.0497811	0.00699301	0.0223481	0.148515	0.379222	0.014985	0.118832
'MP:0009890'	125	118	0.19802	0.63822	0.0135986	0.0551514	1e-07	2.06273e-05	0.693069	0.875984	0.247525	0.724369
'GO:0030136'	201	190	0.19802	0.63822	0.026973	0.090538	0.326733	0.464509	0.316832	0.595371	0.613861	1
'GO:0071495'	711	688	0.19802	0.63822	0.0693069	0.175324	0.013986	0.03889	0.663366	0.859008	0.752475	1
'CTCAGGG,MIR-125B,MIR-125A'	329	305	0.19802	0.63822	0.0792079	0.190758	0.00189981	0.0076295	0.0693069	0.231704	0.50495	0.955152
'GO:0007167'	729	704	0.19802	0.63822	0.0792079	0.190758	0.0792079	0.159612	0.594059	0.808462	0.891089	1
'GO:0033993'	577	558	0.19802	0.63822	0.0990099	0.224112	0.108911	0.204062	0.316832	0.595371	0.871287	1
'GO:0060341'	682	658	0.19802	0.63822	0.108911	0.238864	0.0009999	0.00436303	0.03996	0.15886	0.00799201	0.0719281
'GO:0045321'	342	326	0.19802	0.63822	0.138614	0.27933	0.108911	0.204062	0.128713	0.348246	0.168317	0.604023
'MP:0011704'	118	107	0.19802	0.63822	0.292707	0.46829	0.752475	0.857542	0.970297	1	0.138614	0.551537
'KEGG_CELL_CYCLE'	128	120	0.19802	0.63822	0.348651	0.526473	0.108911	0.204062	0.673267	0.863456	0.237624	0.712871
'GO:0045111'	239	228	0.19802	0.63822	0.366337	0.545161	0.376238	0.512107	0.594059	0.808462	0.271728	0.766771
'GO:0052689'	118	109	0.19802	0.63822	0.465347	0.635945	0.722772	0.834166	0.514851	0.753522	0.405941	0.894726
'MP:0000592'	107	102	0.19802	0.63822	0.49505	0.659385	0.188119	0.306419	0.465347	0.720557	0.356436	0.846488
'GO:0070663'	155	148	0.19802	0.63822	0.49505	0.659385	0.257426	0.389399	0.356436	0.629167	1	1
'GO:0051321'	153	144	0.19802	0.63822	0.584158	0.729068	0.851485	0.931543	0.574257	0.798264	1	1
'GO:0009897'	202	190	0.19802	0.63822	0.752475	0.855481	0.990099	1	0.821782	0.944529	0.326733	0.815214
'MP:0001923'	281	264	0.19802	0.63822	0.772277	0.871416	0.0919081	0.180242	0.00467995	0.0333025	0.041958	0.259294
'GO:0016054'	193	187	0.19802	0.63822	0.80198	0.890695	0.930693	0.984955	0.930693	0.991865	1	1
'GO:0032259'	254	231	0.207921	0.649824	0.000509995	0.00482041	4.49998e-05	0.000320077	0.00269973	0.0213533	0.445545	0.920305
'GO:0000981'	257	246	0.207921	0.649824	0.00069993	0.00581357	2e-06	2.80123e-05	0.178218	0.427196	1	1
'abnormal_neuron_morphology'	988	940	0.207921	0.649824	0.00124999	0.00919779	1.42857e-06	2.53236e-05	0.00849915	0.0515858	0.000189998	0.00331474
'Module.M8'	739	627	0.207921	0.649824	0.00287997	0.017031	0.0889111	0.175206	0.0649351	0.225731	0.49505	0.949892
'GO:0044419'	428	413	0.207921	0.649824	0.0150985	0.0595244	0.108911	0.204062	1	1	0.564356	0.981565
'MP:0010053'	261	240	0.207921	0.649824	0.023976	0.0830177	0.00219978	0.00853214	0.0849151	0.266608	0.00289971	0.0314667
'GO:0060541'	175	171	0.207921	0.649824	0.032967	0.104596	1.2e-05	0.000101597	0.028971	0.123617	0.237624	0.712871
'GO:0070972'	121	118	0.207921	0.649824	0.03996	0.120843	0.188119	0.306419	0.287129	0.561397	0.435644	0.9174
'GO:0006612'	147	144	0.207921	0.649824	0.041958	0.124387	0.19802	0.318884	0.366337	0.637229	0.39604	0.889325
'GO:0006613'	107	104	0.207921	0.649824	0.0594059	0.15957	0.326733	0.464509	0.574257	0.798264	0.316832	0.811948
'GO:0016055'	227	217	0.207921	0.649824	0.0809191	0.193845	8.99991e-05	0.000565673	2e-06	0.000174615	0.455446	0.925583
'GO:0031226'	1265	1193	0.207921	0.649824	0.19802	0.35672	0.168317	0.281853	0.00629937	0.0418116	0.000139999	0.0026026
'GO:0010469'	106	101	0.207921	0.649824	0.207921	0.367522	0.60396	0.736371	0.01998	0.0942924	0.128713	0.52222
'KEGG_NATURAL_KILLER_CELL_MEDIATED_CYTOTOXICITY'	137	128	0.207921	0.649824	0.326733	0.504159	0.465347	0.602666	0.435644	0.700362	0.405941	0.894726
'GO:0016705'	176	157	0.207921	0.649824	0.50495	0.667457	0.207921	0.330836	0.237624	0.509835	1	1
'GO:0051327'	149	140	0.207921	0.649824	0.633663	0.770008	0.881188	0.95165	0.594059	0.808462	1	1
'GO:0005125'	210	203	0.207921	0.649824	0.653465	0.783534	0.455446	0.594595	0.366337	0.637229	0.514851	0.961056
'MP:0001556'	103	101	0.207921	0.649824	0.653465	0.783534	1	1	0.90099	0.975321	1	1
'GO:0009991'	283	270	0.207921	0.649824	0.811881	0.89728	0.336634	0.472662	0.980198	1	0.663366	1
'GO:0015631'	167	154	0.207921	0.649824	0.881188	0.936314	0.50495	0.638647	0.554455	0.785161	0.485149	0.943668
'MP:0008495'	148	136	0.207921	0.649824	0.881188	0.936314	0.683168	0.800263	0.148515	0.379222	1	1
'MP:0008567'	177	171	0.207921	0.649824	1	1	0.960396	0.994586	0.930693	0.991865	0.574257	0.984441
'CTCTGGA,MIR-520A,MIR-525'	158	149	0.217822	0.66163	2.99999e-05	0.000484069	9.99999e-07	2.48794e-05	0.0594059	0.210705	0.207921	0.670789
'GO:0031175'	583	553	0.217822	0.66163	0.000289997	0.00291157	9.99999e-07	2.48794e-05	0.00599401	0.0401369	0.0019998	0.0237463
'GO:0043543'	136	126	0.217822	0.66163	0.00119988	0.00888778	2e-06	2.80123e-05	0.0111989	0.0629244	0.49505	0.949892
'GO:0030182'	840	804	0.217822	0.66163	0.00127999	0.00935758	1.11111e-06	2.48794e-05	0.00799201	0.0488123	6.49997e-05	0.00139075
'GO:0032989'	832	790	0.217822	0.66163	0.00269973	0.0160492	0.00069993	0.0032022	0.013986	0.0729845	0.0594059	0.331039
'GO:0007059'	137	128	0.217822	0.66163	0.00329967	0.0187285	0.036963	0.0853196	0.227723	0.495619	0.188119	0.637748
'MP:0002078'	240	226	0.217822	0.66163	0.00889911	0.0401259	0.02997	0.0715058	0.031968	0.132907	0.237624	0.712871
'abnormal_brain_white_matter_morphology'	127	123	0.217822	0.66163	0.0142986	0.0574741	0.000299999	0.00156123	0.425743	0.695277	1	1
'GO:0030097'	382	368	0.217822	0.66163	0.022977	0.080598	0.000549995	0.00269533	0.0792079	0.25112	1	1
'GO:0042995'	1234	1174	0.215784	0.66163	0.044955	0.130868	0.00159984	0.00655241	0.036963	0.150369	7.14285e-06	0.00024923
'MP:0003960'	140	133	0.217822	0.66163	0.0689311	0.175324	0.158416	0.269248	0.415842	0.686517	1	1
'GO:0072594'	208	201	0.217822	0.66163	0.0891089	0.20667	0.613861	0.742854	0.960396	1	0.534653	0.968666
'GO:0051259'	324	315	0.217822	0.66163	0.108911	0.238864	0.0649351	0.138345	0.00189981	0.0162738	0.475248	0.937271
'GO:0048584'	1326	1131	0.217822	0.66163	0.326733	0.504159	0.00219978	0.00853214	0.138614	0.367157	0.732673	1
'MP:0002702'	109	108	0.217822	0.66163	0.386139	0.565319	0.0799201	0.160904	0.247525	0.521226	1	1
'GO:0030522'	175	167	0.217822	0.66163	0.39604	0.571664	0.04995	0.111662	0.366337	0.637229	1	1
'MP:0001722'	102	96	0.217822	0.66163	0.445545	0.619375	0.00139986	0.0058603	0.29703	0.571889	0.425743	0.910928
'GO:0051236'	139	121	0.217822	0.66163	0.475248	0.642865	0.722772	0.834166	0.564356	0.791284	1	1
'GO:0005615'	859	821	0.217822	0.66163	0.871287	0.93149	0.910891	0.971246	0.356436	0.629167	0.683168	1
'GO:0001726'	128	120	0.217822	0.66163	0.910891	0.956182	0.772277	0.874836	0.950495	0.999363	0.465347	0.933988
'GO:0031347'	433	414	0.217822	0.66163	0.930693	0.971102	0.178218	0.29452	0.861386	0.959915	0.792079	1
'essentialGenes'	3915	3782	0.227723	0.67279	3.33332e-06	0.0001004	4.99998e-06	4.66872e-05	1.66666e-05	0.00057323	0.00139986	0.0182465
'GO:0031974'	3450	3228	0.227723	0.67279	4.49998e-05	0.000673209	3.33332e-06	3.3466e-05	0.00528995	0.0375256	0.821782	1
'GO:0043412'	2461	2291	0.227723	0.67279	0.000869996	0.0070695	0.00079992	0.00358699	0.00339966	0.0256386	0.742574	1
'GO:0000902'	772	732	0.227723	0.67279	0.00189981	0.0122619	8.99991e-05	0.000565673	0.00419958	0.0302636	0.033966	0.222003
'GO:0015075'	783	723	0.226773	0.67279	0.00749925	0.03522	0.0891089	0.175206	0.042957	0.167836	2.5e-06	0.000109038
'GO:0015079'	126	123	0.227723	0.67279	0.016983	0.0646958	0.00599401	0.0197107	0.0519481	0.195235	0.018981	0.141144
'GO:0050954'	138	135	0.225774	0.67279	0.024975	0.0857425	0.000109999	0.000662039	0.227723	0.495619	0.00189981	0.0230415
'CAGCACT,MIR-512-3P'	158	153	0.227723	0.67279	0.0270973	0.0908201	0.013986	0.03889	0.00169983	0.0151914	0.29703	0.78791
'GO:0001655'	279	269	0.227723	0.67279	0.037962	0.116044	0.016983	0.0449644	0.207921	0.468699	1	1
'MP:0001922'	272	257	0.227723	0.67279	0.0529471	0.149136	0.15984	0.271465	0.326733	0.603485	0.011988	0.102214
'GO:0048534'	421	407	0.227723	0.67279	0.0693069	0.175324	0.000319997	0.00164642	0.0990099	0.294179	1	1
'GO:0015085'	112	108	0.227723	0.67279	0.0693069	0.175324	0.326733	0.464509	0.316832	0.595371	0.040959	0.255909
'GO:0060173'	151	147	0.227723	0.67279	0.0891089	0.20667	0.000169998	0.000964315	0.168317	0.409517	0.633663	1
'GO:0010647'	923	884	0.227723	0.67279	0.0990099	0.224112	0.00149985	0.00618756	0.020979	0.0977872	0.29703	0.78791
'GO:0051241'	362	350	0.227723	0.67279	0.108911	0.238864	0.118812	0.217407	0.0693069	0.231704	0.118812	0.491725
'MP:0002591'	105	92	0.227723	0.67279	0.118812	0.251925	0.0579421	0.127394	0.524752	0.759686	0.178218	0.619936
'MP:0002135'	225	209	0.227723	0.67279	0.148515	0.294036	0.018981	0.0495034	0.336634	0.611816	0.435644	0.9174
'GO:0023056'	921	882	0.227723	0.67279	0.207921	0.367522	0.00269973	0.0101084	0.028971	0.123617	0.405941	0.894726
'MP:0005584'	191	177	0.227723	0.67279	0.237624	0.4033	0.0969031	0.189709	0.811881	0.939811	0.0519481	0.310866
'abnormal_avoidance_learning_behavior'	61	55	0.223776	0.67279	0.287129	0.459691	0.00599401	0.0197107	0.386139	0.65658	0.00219978	0.0254546
'CTACCTC,LET-7A,LET-7B,LET-7C,LET-7D,LET-7E,LET-7F,MIR-98,LET-7G,LET-7I'	391	362	0.227723	0.67279	0.940594	0.979171	0.108911	0.204062	0.128713	0.348246	0.118812	0.491725
'abnormal_brain_morphology'	1101	1046	0.237624	0.685965	1.42857e-06	9.90787e-05	1.42857e-06	2.53236e-05	0.000149999	0.00250365	0.000199998	0.00346256
'ACATTCC,MIR-1,MIR-206'	300	278	0.237624	0.685965	2.49999e-06	9.90787e-05	2.66666e-05	0.000203725	0.188119	0.440691	0.356436	0.846488
'GO:0007420'	520	489	0.237624	0.685965	0.000649994	0.00569122	1.5e-05	0.000122428	0.03996	0.15886	0.188119	0.637748
'GO:0046873'	377	359	0.237624	0.685965	0.00999001	0.0437353	0.011988	0.0346066	0.015984	0.0802737	6.66664e-06	0.000236249
'GO:0008324'	578	538	0.237624	0.685965	0.017982	0.0679287	0.018981	0.0495034	0.148515	0.379222	3.49998e-05	0.000881996
'GACTGTT,MIR-212,MIR-132'	161	150	0.237624	0.685965	0.0414959	0.123666	9.99999e-07	2.48794e-05	0.000749993	0.00847006	0.217822	0.677668
'GO:0043235'	171	167	0.237624	0.685965	0.0792079	0.190758	0.970297	1	0.376238	0.647015	0.247525	0.724369
'CTTTGCA,MIR-527'	235	216	0.237624	0.685965	0.0894911	0.207344	9.99999e-07	2.48794e-05	0.017982	0.0883532	0.910891	1
'MP:0002989'	113	109	0.237624	0.685965	0.247525	0.41604	0.023976	0.0593256	0.121878	0.339881	1	1
'MP:0001823'	210	199	0.235764	0.685965	0.336634	0.512782	0.000619994	0.00291256	0.227723	0.495619	1	1
'GO:0070887'	1661	1595	0.237624	0.685965	0.376238	0.556231	0.0693069	0.144405	0.772277	0.917837	0.940594	1
'MP:0003229'	154	149	0.237624	0.685965	0.39604	0.571664	0.043956	0.100036	0.366337	0.637229	0.282717	0.769749
'GO:0005635'	324	307	0.237624	0.685965	0.455446	0.628114	0.29703	0.433973	0.118812	0.332556	0.564356	0.981565
'MP:0001926'	327	305	0.237624	0.685965	0.514851	0.676585	0.0729271	0.151116	0.014985	0.0766126	0.514851	0.961056
'GO:0044431'	666	619	0.233766	0.685965	0.712871	0.827531	0.881188	0.95165	0.990099	1	0.544554	0.968666
'GO:0006732'	186	178	0.237624	0.685965	0.80198	0.890695	0.980198	1	0.108911	0.312551	1	1
'GO:0032102'	126	120	0.237624	0.685965	0.821782	0.9038	0.445545	0.585374	0.138614	0.367157	1	1
'GO:0050866'	118	114	0.237624	0.685965	1	1	0.613861	0.742854	0.732673	0.895621	1	1
'GO:0007275'	3849	3641	0.247525	0.69252	9.9999e-06	0.000211121	3.33332e-06	3.3466e-05	0.000329997	0.00483285	0.025974	0.181259
'GO:0051969'	200	192	0.247525	0.69252	1.5e-05	0.000275487	5.99999e-06	5.46746e-05	4e-06	0.000245405	6.99993e-05	0.00146999
'GO:0044057'	460	444	0.247525	0.69252	0.0009999	0.00778888	2e-05	0.000160922	0.000219998	0.0034441	0.000149999	0.00269997
'GO:0007409'	473	450	0.247525	0.69252	0.00109999	0.00825544	0.000159998	0.000921412	0.022977	0.105369	0.036963	0.236147
'GO:0016071'	612	573	0.247525	0.69252	0.00159984	0.0107882	0.000569994	0.00276942	0.564356	0.791284	0.920792	1
'GO:0080135'	287	277	0.247525	0.69252	0.013986	0.056318	0.034965	0.0815372	0.108911	0.312551	0.435644	0.9174
'GO:0001505'	106	102	0.247525	0.69252	0.014985	0.0591803	0.00599401	0.0197107	0.0594059	0.210705	0.00239976	0.0269438
'GO:0046982'	369	346	0.247525	0.69252	0.024975	0.0857425	1.16666e-05	0.000100271	0.207921	0.468699	0.336634	0.823609
'MP:0003717'	213	203	0.247525	0.69252	0.044955	0.130868	0.0019998	0.00790513	0.217822	0.482396	0.277228	0.766771
'MP:0000715'	167	156	0.247525	0.69252	0.044955	0.130868	0.00509949	0.0176383	0.514851	0.753522	1	1
'CACTTTG,MIR-520G,MIR-520H'	237	224	0.247525	0.69252	0.047952	0.138521	0.00059994	0.00283033	0.023976	0.108634	0.0990099	0.453645
'GO:0000922'	102	102	0.247525	0.69252	0.0693069	0.175324	0.040959	0.0938748	0.594059	0.808462	0.0594059	0.331039
'REACTOME_INNATE_IMMUNE_SYSTEM'	279	258	0.247525	0.69252	0.0990099	0.224112	0.0792079	0.159612	0.841584	0.955676	0.792079	1
'GO:0016772'	976	886	0.247525	0.69252	0.116883	0.251925	0.811881	0.904793	1	1	0.80198	1
'MP:0000598'	284	270	0.247525	0.69252	0.148515	0.294036	0.03996	0.0918636	0.0769231	0.25112	0.762376	1
'GO:1901700'	740	713	0.247525	0.69252	0.277228	0.447646	0.287129	0.423324	0.277228	0.550575	0.108911	0.466937
'GO:0032870'	424	409	0.247525	0.69252	0.366337	0.545161	0.0594059	0.127403	0.693069	0.875984	0.70297	1
'GO:0001763'	182	177	0.247525	0.69252	0.425743	0.601095	0.00599401	0.0197107	0.584158	0.802687	0.19802	0.654678
'GO:0046903'	478	452	0.247525	0.69252	0.425743	0.601095	0.0619381	0.132458	0.564356	0.791284	0.0693069	0.362185
'GO:0000086'	127	123	0.247525	0.69252	0.445545	0.619375	0.178218	0.29452	0.544554	0.778425	0.148515	0.563264
'GO:0006403'	146	128	0.247525	0.69252	0.475248	0.642865	0.554455	0.68784	0.554455	0.785161	1	1
'GO:0061135'	174	156	0.247525	0.69252	0.712871	0.827531	0.960396	0.994586	0.455446	0.71597	0.178218	0.619936
'REACTOME_CLASS_A1_RHODOPSIN_LIKE_RECEPTORS'	305	278	0.247525	0.69252	0.90099	0.949317	0.910891	0.971246	0.871287	0.966205	0.376238	0.868948
'GO:1901681'	170	164	0.247525	0.69252	0.90099	0.949317	1	1	0.811881	0.939811	0.465347	0.933988
'GO:1901293'	210	192	0.247525	0.69252	0.930693	0.971102	0.980198	1	0.111888	0.320285	1	1
'GO:0010628'	1151	1102	0.257426	0.692881	7.49999e-06	0.000182177	1.25e-06	2.48794e-05	1.5e-05	0.000549192	0.950495	1
'GO:0003700'	1038	954	0.257426	0.692881	1.5e-05	0.000275487	1.42857e-06	2.53236e-05	0.022977	0.105369	1	1
'GO:0070013'	3356	3141	0.257426	0.692881	3.66665e-05	0.000579229	3.33332e-06	3.3466e-05	0.00244998	0.0198623	0.762376	1
'GO:0043233'	3401	3182	0.257426	0.692881	6.49997e-05	0.000884544	3.33332e-06	3.3466e-05	0.00372996	0.0277607	0.811881	1
'MP:0004753'	104	96	0.257426	0.692881	0.000229998	0.00239431	7e-07	2.48794e-05	1e-07	0.000168148	0.000149999	0.00269997
'MP:0003632'	113	106	0.257426	0.692881	0.00149999	0.0103307	0.00169983	0.00692444	0.386139	0.65658	0.022977	0.163874
'abnormal_diencephalon_morphology'	208	201	0.257426	0.692881	0.00799201	0.0363991	0.000279997	0.00147747	0.0792079	0.25112	0.287129	0.769749
'GO:2000026'	1138	1090	0.257426	0.692881	0.00999001	0.0437353	0.000259997	0.00138808	0.00119988	0.011894	0.574257	0.984441
'GO:0030424'	263	256	0.257426	0.692881	0.010989	0.0469688	0.000209998	0.00116216	0.0039996	0.0293822	5e-06	0.00018
'MP:0000706'	134	122	0.257426	0.692881	0.0502495	0.143818	0.000339997	0.00174143	0.107892	0.312551	1	1
'MP:0000137'	141	134	0.257426	0.692881	0.0559441	0.155446	0.00239976	0.00921329	0.108911	0.312551	0.584158	0.985767
'GO:0051052'	209	202	0.257426	0.692881	0.0589411	0.15957	0.435644	0.575364	0.0619381	0.217646	0.524752	0.962474
'GO:0016197'	146	137	0.257426	0.692881	0.0792079	0.190758	0.455446	0.594595	0.970297	1	0.376238	0.868948
'GO:0016773'	738	684	0.257426	0.692881	0.0792079	0.190758	0.613861	0.742854	1	1	0.514851	0.961056
'GO:0090092'	174	167	0.257426	0.692881	0.0819181	0.195204	0.247525	0.377188	0.217822	0.482396	0.485149	0.943668
'GO:0046649'	277	264	0.257426	0.692881	0.0990099	0.224112	0.024975	0.0613958	0.19802	0.453587	0.257426	0.738106
'MP:0011967'	281	268	0.257426	0.692881	0.117882	0.251925	0.012987	0.0368805	0.980198	1	0.00659934	0.0628878
'GGTGTGT,MIR-329'	113	107	0.257426	0.692881	0.138614	0.27933	0.042957	0.0981566	0.00599401	0.0401369	0.257426	0.738106
'GO:0006810'	3304	3072	0.257426	0.692881	0.138614	0.27933	0.19802	0.318884	0.485149	0.734681	3.49998e-05	0.000881996
'GO:0033554'	1122	1043	0.257426	0.692881	0.168317	0.321682	0.168317	0.281853	0.851485	0.957815	0.990099	1
'GO:0072331'	115	112	0.257426	0.692881	0.170829	0.325657	0.445545	0.585374	0.584158	0.802687	1	1
'MP:0001575'	253	245	0.257426	0.692881	0.188119	0.344935	6.49997e-05	0.000431241	0.045954	0.177408	0.0549451	0.322838
'GO:0006109'	109	104	0.257426	0.692881	0.19802	0.35672	0.623762	0.751629	0.475248	0.727943	0.415842	0.905114
'MP:0011094'	146	140	0.24975	0.692881	0.208791	0.368772	0.110889	0.207426	0.623762	0.832906	0.50495	0.955152
'GO:0032940'	393	369	0.257426	0.692881	0.257426	0.426338	0.027972	0.0673049	0.445545	0.706275	0.014985	0.118832
'abnormal_spinal_cord_morphology'	212	207	0.257426	0.692881	0.360639	0.541318	0.0669331	0.142068	0.247525	0.521226	0.136863	0.551537
'GO:0050657'	139	121	0.257426	0.692881	0.455446	0.628114	0.683168	0.800263	0.524752	0.759686	1	1
'GO:0046395'	193	187	0.257426	0.692881	0.80198	0.890695	0.960396	0.994586	0.970297	1	1	1
'GO:0090305'	226	199	0.257426	0.692881	0.831683	0.910699	0.980198	1	0.90099	0.975321	0.514851	0.961056
'GO:0050708'	124	120	0.254745	0.692881	0.841584	0.917538	0.633663	0.759927	0.930693	0.991865	0.0679321	0.362185
'Module.M14'	129	111	0.257426	0.692881	0.871287	0.93149	0.465347	0.602666	0.49505	0.740291	0.277228	0.766771
'GO:0002695'	109	105	0.257426	0.692881	1	1	0.534653	0.670607	0.762376	0.916143	1	1
'MP:0001262'	1549	1458	0.260739	0.700968	0.000799992	0.00657157	1.2e-05	0.000101597	0.00429957	0.0308862	0.00329967	0.0351345
'GO:0008134'	456	424	0.267327	0.702042	1.99999e-05	0.000344885	9.99999e-07	2.48794e-05	0.00899101	0.0531978	0.851485	1
'GO:0007389'	432	414	0.267327	0.702042	4.99998e-05	0.000733438	5.55555e-06	5.14512e-05	0.00699301	0.0447158	0.19802	0.654678
'GO:0044427'	556	518	0.267327	0.702042	0.000532499	0.00492998	9.99999e-07	2.48794e-05	0.0594059	0.210705	0.821782	1
'GO:0048863'	133	129	0.267327	0.702042	0.00849915	0.0384761	0.000429996	0.00215378	0.00119988	0.011894	0.554455	0.977842
'REACTOME_SRP_DEPENDENT_COTRANSLATIONAL_PROTEIN_TARGETING_TO_MEMBRANE'	179	105	0.267327	0.702042	0.032967	0.104596	0.306931	0.444149	0.554455	0.785161	0.356436	0.846488
'GO:0034504'	129	128	0.267327	0.702042	0.118812	0.251925	0.108911	0.204062	0.0693069	0.231704	0.168317	0.604023
'MP:0001429'	100	96	0.267327	0.702042	0.227723	0.390604	0.047952	0.10794	0.693069	0.875984	1	1
'GO:0048610'	471	451	0.267327	0.702042	0.306931	0.484865	0.376238	0.512107	0.39604	0.667416	1	1
'REACTOME_CYTOKINE_SIGNALING_IN_IMMUNE_SYSTEM'	270	258	0.267327	0.702042	0.326733	0.504159	0.336634	0.472662	0.772277	0.917837	1	1
'GO:0051028'	123	105	0.267327	0.702042	0.386139	0.565319	0.742574	0.850531	0.455446	0.71597	1	1
'abnormal_circadian_rhythm'	68	65	0.267327	0.702042	0.465347	0.635945	0.445545	0.585374	0.465347	0.720557	0.168317	0.604023
'GO:0019838'	108	102	0.267327	0.702042	0.534653	0.692933	0.772277	0.874836	1	1	0.485149	0.943668
'GO:0043410'	327	312	0.267327	0.702042	0.554455	0.70604	0.0792079	0.159612	0.891089	0.97483	0.80198	1
'GO:0004713'	148	141	0.267327	0.702042	0.554455	0.70604	0.287129	0.423324	0.524752	0.759686	0.584158	0.985767
'GO:0051346'	337	309	0.267327	0.702042	0.564356	0.71502	0.70297	0.816713	0.346535	0.620374	0.168317	0.604023
'MP:0005602'	100	96	0.267327	0.702042	0.60396	0.745952	0.663366	0.785174	0.980198	1	1	1
'GO:2000146'	129	126	0.267327	0.702042	0.60396	0.745952	0.693069	0.80977	0.49505	0.740291	1	1
'GO:0019221'	329	316	0.267327	0.702042	0.732673	0.843153	0.534653	0.670607	0.90099	0.975321	1	1
'chd8.hNSC_specific'	4000	3672	0.267327	0.702042	0.811881	0.89728	0.226773	0.353664	1	1	0.821782	1
'GO:0005912'	199	189	0.267327	0.702042	0.910891	0.956182	0.386139	0.522762	0.663366	0.859008	0.336634	0.823609
'GO:0032990'	628	596	0.277228	0.708367	0.000669993	0.00581357	0.000209998	0.00116216	0.021978	0.101609	0.00599401	0.058148
'GO:0000785'	310	286	0.277228	0.708367	0.00251997	0.0153855	9.99999e-07	2.48794e-05	0.19802	0.453587	1	1
'AAAYRNCTG_UNKNOWN'	374	341	0.277228	0.708367	0.00379962	0.0208334	1.25e-05	0.000105437	0.00119988	0.011894	0.00579942	0.058148
'GO:0008284'	678	652	0.277228	0.708367	0.00999001	0.0437353	4.49998e-05	0.000320077	0.158416	0.394303	0.831683	1
'abnormal_long_term_potentiation'	157	145	0.277228	0.708367	0.014985	0.0591803	0.015984	0.0430733	0.00229977	0.0187114	0.118812	0.491725
'MP:0001394'	111	104	0.277228	0.708367	0.023976	0.0830177	0.000509995	0.00252109	0.306931	0.584998	0.000339997	0.00539239
'GO:0005819'	242	232	0.277228	0.708367	0.0238976	0.0830177	0.010989	0.032173	0.336634	0.611816	0.148515	0.563264
'GO:0042113'	106	101	0.277228	0.708367	0.033966	0.106717	0.00799201	0.0248633	0.0594059	0.210705	1	1
'REACTOME_NEUROTRANSMITTER_RECEPTOR_BINDING_AND_DOWNSTREAM_TRANSMISSION_IN_THE_POSTSYNAPTIC_CELL'	137	128	0.277228	0.708367	0.040959	0.122391	0.014985	0.0408053	0.00799201	0.0488123	9.9999e-05	0.00197215
'GO:0000278'	628	603	0.277228	0.708367	0.0549451	0.153425	0.0594059	0.127403	0.121878	0.339881	0.178218	0.619936
'GO:0022607'	1331	1244	0.277228	0.708367	0.0693069	0.175324	0.0019998	0.00790513	0.031968	0.132907	0.356436	0.846488
'GO:0043241'	107	103	0.277228	0.708367	0.0891089	0.20667	0.326733	0.464509	0.49505	0.740291	0.336634	0.823609
'abnormal_myelination'	120	112	0.277228	0.708367	0.0990099	0.224112	0.138614	0.243999	1	1	0.0594059	0.331039
'GO:0044391'	136	129	0.277228	0.708367	0.108911	0.238864	0.247525	0.377188	0.772277	0.917837	0.445545	0.920305
'GO:0014706'	245	230	0.277228	0.708367	0.138614	0.27933	0.00599401	0.0197107	0.693069	0.875984	0.712871	1
'MP:0000266'	274	258	0.277228	0.708367	0.188119	0.344935	0.01998	0.0517519	0.031968	0.132907	1	1
'GO:0048002'	185	177	0.277228	0.708367	0.227723	0.390604	0.425743	0.565249	0.544554	0.778425	1	1
'KEGG_PATHWAYS_IN_CANCER'	328	316	0.277228	0.708367	0.247525	0.41604	0.011988	0.0346066	0.0693069	0.231704	1	1
'GO:0045137'	220	200	0.277228	0.708367	0.316832	0.495653	0.128713	0.231052	0.316832	0.595371	1	1
'GO:0030054'	767	723	0.277228	0.708367	0.594059	0.738163	0.036963	0.0853196	4.49998e-05	0.00111032	0.000109999	0.00213229
'MP:0001785'	229	216	0.277228	0.708367	0.732673	0.843153	0.00509949	0.0176383	0.034965	0.143787	0.316832	0.811948
'GO:0006644'	342	319	0.277228	0.708367	0.752475	0.855481	0.207921	0.330836	0.930693	0.991865	0.524752	0.962474
'MP:0001127'	104	100	0.277228	0.708367	0.831683	0.910699	0.376238	0.512107	0.831683	0.948704	1	1
'GO:0009165'	207	189	0.277228	0.708367	0.891089	0.942402	0.980198	1	0.124875	0.347385	1	1
'GO:0031644'	214	206	0.287129	0.715929	1.99999e-05	0.000344885	1.5e-05	0.000122428	9.99999e-07	0.000168148	0.000129999	0.00245698
'CATTGTYY_V_ddSS_SOX9_B1'	358	338	0.287129	0.715929	0.000539995	0.00495873	9.99999e-07	2.48794e-05	0.00799201	0.0488123	0.287129	0.769749
'ACTGAAA,MIR-30A-3P,MIR-30E-3P'	201	187	0.287129	0.715929	0.000949991	0.00755644	9.99999e-07	2.48794e-05	8.57142e-06	0.000412727	0.0594059	0.331039
'GO:0032879'	1515	1457	0.287129	0.715929	0.00599401	0.0300232	0.000319997	0.00164642	0.00699301	0.0447158	8.33332e-06	0.000277941
'GO:0048513'	2278	2168	0.287129	0.715929	0.00799201	0.0363991	2.49999e-06	3.06621e-05	0.034965	0.143787	0.326733	0.815214
'GO:0030098'	158	153	0.287129	0.715929	0.021978	0.0781864	0.012987	0.0368805	0.0693069	0.231704	1	1
'GO:0001822'	191	183	0.287129	0.715929	0.024975	0.0857425	0.0792079	0.159612	0.306931	0.584998	1	1
'GO:0003001'	144	136	0.287129	0.715929	0.036963	0.114226	0.013986	0.03889	0.0609391	0.215135	0.00179982	0.0220648
'GO:0023061'	144	136	0.287129	0.715929	0.03996	0.120843	0.020979	0.0536656	0.0719281	0.238013	0.00219978	0.0254546
'GO:0007369'	124	120	0.287129	0.715929	0.0549451	0.153425	0.00369963	0.0131988	0.00439956	0.0314057	1	1
'GO:0044459'	1929	1819	0.287129	0.715929	0.108911	0.238864	0.0792079	0.159612	0.025974	0.114487	0.000109999	0.00213229
'GO:0030178'	117	113	0.287129	0.715929	0.148515	0.294036	0.013986	0.03889	0.0990099	0.294179	0.158416	0.58707
'GO:0051234'	3352	3118	0.287129	0.715929	0.147852	0.294036	0.227723	0.353664	0.386139	0.65658	2.66666e-05	0.000719998
'GO:0008543'	122	120	0.287129	0.715929	0.237624	0.4033	0.00269973	0.0101084	0.0891089	0.272611	1	1
'abnormal_neuron_apoptosis'	161	154	0.287129	0.715929	0.39604	0.571664	0.118812	0.217407	0.287129	0.561397	0.178218	0.619936
'GO:0007568'	175	172	0.287129	0.715929	0.60396	0.745952	0.0594059	0.127403	0.841584	0.955676	0.0539461	0.319451
'REACTOME_TRANSCRIPTION'	210	196	0.287129	0.715929	0.633663	0.770008	0.564356	0.697454	0.356436	0.629167	0.70297	1
'MP:0005018'	268	248	0.287129	0.715929	0.752475	0.855481	0.000559994	0.00273253	0.04995	0.188978	1	1
'GO:0051607'	145	140	0.287129	0.715929	0.80198	0.890695	0.831683	0.917845	0.39604	0.667416	1	1
'abnormal_conditioned_place_preference_behavior'	28	27	0.287129	0.715929	1	1	0.306931	0.444149	0.148515	0.379222	0.118812	0.491725
'GO:0044421'	1148	1091	0.287129	0.715929	0.980198	1	0.920792	0.978584	0.475248	0.727943	0.455446	0.925583
'REACTOME_AXON_GUIDANCE'	251	230	0.287129	0.715929	NA	NA	0.015984	0.0430733	0.742574	0.901414	0.0039996	0.0416105
'MP:0011110'	460	437	0.29703	0.72391	1.63636e-05	0.000298108	4.4e-06	4.34069e-05	0.0679321	0.231704	0.000659993	0.00991301
'MP:0011085'	662	638	0.29703	0.72391	9.99998e-05	0.00124121	1e-07	2.06273e-05	0.000439996	0.00598078	0.000319997	0.00511093
'GO:0050804'	178	170	0.29703	0.72391	0.000109999	0.00132882	9.9999e-05	0.00061657	1.16666e-05	0.000464619	4.99998e-05	0.00114545
'GO:0048568'	355	347	0.29703	0.72391	0.00069993	0.00581357	9.99999e-07	2.48794e-05	0.00419958	0.0302636	0.524752	0.962474
'REACTOME_MITOTIC_M_M_G1_PHASES'	172	160	0.29703	0.72391	0.00249666	0.0153033	0.435644	0.575364	0.485149	0.734681	0.29703	0.78791
'MP:0002024'	100	95	0.29703	0.72391	0.024975	0.0857425	0.0529471	0.117436	0.048951	0.186441	0.277228	0.766771
'GO:0019867'	151	139	0.29703	0.72391	0.0792079	0.190758	0.613861	0.742854	0.980198	1	0.336634	0.823609
'MP:0002020'	212	203	0.29703	0.72391	0.128713	0.26651	0.277228	0.411399	0.247525	0.521226	0.762376	1
'MP:0001216'	126	124	0.29703	0.72391	0.138614	0.27933	0.0519481	0.115559	0.19802	0.453587	1	1
'GO:0007093'	139	137	0.29703	0.72391	0.148515	0.294036	0.663366	0.785174	0.104895	0.309236	1	1
'GO:0019882'	214	199	0.29703	0.72391	0.158416	0.30797	0.425743	0.565249	0.732673	0.895621	1	1
'GO:0045927'	149	138	0.29703	0.72391	0.306931	0.484865	0.247525	0.377188	0.356436	0.629167	0.247525	0.724369
'GO:0043296'	121	111	0.29703	0.72391	0.316832	0.495653	0.356436	0.491643	0.207921	0.468699	1	1
'KEGG_JAK_STAT_SIGNALING_PATHWAY'	155	143	0.29703	0.72391	0.346535	0.523627	0.00899101	0.0272371	0.475248	0.727943	1	1
'GO:0009967'	877	840	0.29703	0.72391	0.485149	0.651963	0.00259974	0.00979869	0.188119	0.440691	0.60396	0.998384
'GO:0032872'	155	148	0.29703	0.72391	0.534653	0.692933	0.118812	0.217407	0.623762	0.832906	0.574257	0.984441
'MP:0005425'	117	110	0.29703	0.72391	0.574257	0.721495	0.287129	0.423324	0.168317	0.409517	1	1
'GO:0002682'	1016	835	0.29703	0.72391	0.633663	0.770008	0.0990099	0.190223	0.405941	0.677563	0.980198	1
'GO:0007565'	155	149	0.29703	0.72391	0.643564	0.779106	0.831683	0.917845	0.940594	0.995872	1	1
'GO:0061134'	213	192	0.29703	0.72391	0.762376	0.862398	0.940594	0.992193	0.227723	0.495619	0.178218	0.619936
'MP:0004901'	114	106	0.29703	0.72391	0.881188	0.936314	0.356436	0.491643	0.732673	0.895621	1	1
'GO:0003712'	480	457	0.306931	0.730006	9.99998e-06	0.000211121	1.11111e-06	2.48794e-05	6.99993e-05	0.00141874	0.881188	1
'GO:0003924'	240	223	0.306931	0.730006	0.00089991	0.00718338	0.00699301	0.0223481	0.683168	0.869278	0.02997	0.203509
'GO:0051090'	342	321	0.306931	0.730006	0.00139986	0.00991312	0.00089991	0.00399588	0.042957	0.167836	1	1
'CTTTAAR_UNKNOWN'	972	899	0.306931	0.730006	0.00599401	0.0300232	1.42857e-06	2.53236e-05	0.000109999	0.00196613	0.366337	0.857432
'GO:0001501'	389	379	0.306931	0.730006	0.018981	0.070756	0.000399996	0.00202587	0.00329967	0.025051	0.920792	1
'MP:0005621'	323	308	0.306931	0.730006	0.037962	0.116044	0.158416	0.269248	0.772277	0.917837	0.168317	0.604023
'MP:0000352'	277	267	0.306931	0.730006	0.047952	0.138521	0.016983	0.0449644	0.831683	0.948704	0.287129	0.769749
'MP:0009674'	119	113	0.306931	0.730006	0.0629371	0.166092	0.293706	0.43274	0.425743	0.695277	0.455446	0.925583
'GO:0006402'	184	176	0.306931	0.730006	0.0891089	0.20667	0.014985	0.0408053	0.514851	0.753522	0.544554	0.968666
'GO:0035108'	142	138	0.306931	0.730006	0.118812	0.251925	8.99991e-05	0.000565673	0.0779221	0.25112	0.574257	0.984441
'GO:0060537'	257	242	0.306931	0.730006	0.138614	0.27933	0.014985	0.0408053	0.633663	0.840196	0.693069	1
'MP:0001303'	138	128	0.306931	0.730006	0.168317	0.321682	0.138614	0.243999	0.980198	1	0.574257	0.984441
'GO:0048729'	463	449	0.306931	0.730006	0.178218	0.332998	0.00599401	0.0197107	0.0594059	0.210705	0.772277	1
'GO:0019637'	1322	1227	0.306931	0.730006	0.17982	0.335714	0.0990099	0.190223	0.574257	0.798264	0.574257	0.984441
'MP:0001304'	146	136	0.306931	0.730006	0.217822	0.378216	0.118812	0.217407	0.465347	0.720557	1	1
'AAACCAC,MIR-140'	111	101	0.306931	0.730006	0.29703	0.472528	0.00999001	0.0297739	9.99998e-06	0.000412727	1	1
'GO:0051260'	211	205	0.306931	0.730006	0.534653	0.692933	0.237624	0.366781	0.00229977	0.0187114	0.70297	1
'GO:0044242'	124	121	0.306931	0.730006	0.594059	0.738163	0.663366	0.785174	0.693069	0.875984	1	1
'GO:0051656'	117	113	0.306931	0.730006	0.673267	0.79796	0.020979	0.0536656	0.435644	0.700362	0.475248	0.937271
'GO:0050906'	488	426	0.306931	0.730006	0.742574	0.851078	0.267327	0.400902	0.287129	0.561397	0.485149	0.943668
'GO:0045937'	684	656	0.306931	0.730006	0.792079	0.883608	0.49505	0.629634	0.881188	0.972434	1	1
'GO:0007163'	103	101	0.306931	0.730006	1	1	0.930693	0.984955	0.011988	0.0654154	1	1
'GO:0050727'	194	187	0.306931	0.730006	1	1	0.950495	0.992943	0.891089	0.97483	0.524752	0.962474
'abnormal_glutamate-mediated_receptor_currents'	42	39	0.316832	0.735815	1.99999e-05	0.000344885	0.00509949	0.0176383	0.000169998	0.00277623	0.207921	0.670789
'AACATTC,MIR-409-3P'	142	136	0.316832	0.735815	0.000119999	0.00143427	4.99998e-05	0.000346941	0.316832	0.595371	0.50495	0.955152
'GO:0016607'	152	145	0.316832	0.735815	0.000219998	0.00232231	1.5e-05	0.000122428	0.00599401	0.0401369	1	1
'CCAWYNNGAAR_UNKNOWN'	145	130	0.316832	0.735815	0.00129987	0.00941241	0.00249975	0.00951667	0.00599401	0.0401369	0.326733	0.815214
'MP:0001516'	135	125	0.316832	0.735815	0.00179982	0.0117849	0.00113999	0.00491756	0.148515	0.379222	0.00259974	0.028762
'abnormal_somatosensory_cortex_morphology'	21	20	0.316832	0.735815	0.00309969	0.0179084	0.027972	0.0673049	5.99994e-05	0.0013485	1	1
'abnormal_hindbrain_morphology'	318	305	0.316832	0.735815	0.00329967	0.0187285	4.49998e-05	0.000320077	0.043956	0.17115	0.00699301	0.0647353
'GO:0035107'	142	138	0.316832	0.735815	0.04995	0.143194	0.000139999	0.000820819	0.168317	0.409517	0.564356	0.981565
'GO:0001775'	557	530	0.316832	0.735815	0.0792079	0.190758	0.036963	0.0853196	0.326733	0.603485	0.0594059	0.331039
'MP:0002123'	157	144	0.316832	0.735815	0.118812	0.251925	0.000249998	0.001341	0.168317	0.409517	1	1
'GO:0035113'	121	117	0.316832	0.735815	0.128713	0.26651	0.000249998	0.001341	0.0792079	0.25112	0.445545	0.920305
'MP:0003203'	156	148	0.310689	0.735815	0.158416	0.30797	0.011988	0.0346066	0.168317	0.409517	0.455446	0.925583
'GO:0030674'	130	123	0.316832	0.735815	0.256743	0.426338	0.633663	0.759927	0.465347	0.720557	1	1
'GO:0060326'	109	106	0.316832	0.735815	0.326733	0.504159	0.29703	0.433973	0.861386	0.959915	0.465347	0.933988
'GO:0002684'	662	498	0.316832	0.735815	0.356436	0.535364	0.148515	0.258025	0.762376	0.916143	1	1
'GO:0050658'	139	121	0.316832	0.735815	0.445545	0.619375	0.633663	0.759927	0.584158	0.802687	1	1
'GO:0071216'	108	106	0.316832	0.735815	0.465347	0.635945	0.712871	0.825679	0.287129	0.561397	1	1
'GO:0007243'	385	359	0.316832	0.735815	0.49505	0.659385	0.0990099	0.190223	0.514851	0.753522	0.544554	0.968666
'GO:0070302'	156	149	0.316832	0.735815	0.49505	0.659385	0.158416	0.269248	0.564356	0.791284	0.564356	0.981565
'MP:0008079'	236	221	0.316832	0.735815	0.50495	0.667457	0.038961	0.0897488	0.100899	0.299009	0.643564	1
'MP:0005329'	115	113	0.316832	0.735815	0.613861	0.752013	0.287129	0.423324	0.851485	0.957815	1	1
'GO:0001818'	137	130	0.316832	0.735815	0.841584	0.917538	0.257426	0.389399	0.435644	0.700362	1	1
'GO:0008194'	130	116	0.316832	0.735815	0.851485	0.924318	0.861386	0.938754	0.326733	0.603485	1	1
'GO:0048856'	3734	3541	0.326733	0.741356	9.99997e-06	0.000211121	3.33332e-06	3.3466e-05	0.0009999	0.0103172	0.015984	0.125439
'MP:0000745'	310	285	0.326733	0.741356	1.44444e-05	0.000275487	0.000559994	0.00273253	0.048951	0.186441	4e-07	6.81081e-05
'MP:0009546'	114	110	0.326733	0.741356	0.00109989	0.00825544	0.021978	0.0553973	0.00669933	0.0442078	0.00729927	0.0672957
'GO:0046039'	258	238	0.326733	0.741356	0.00169983	0.0113272	0.00899101	0.0272371	0.435644	0.700362	0.017982	0.135044
'GO:0044267'	3025	2788	0.326733	0.741356	0.00249975	0.0153033	0.00189981	0.0076295	0.040959	0.162547	0.782178	1
'GO:0060041'	104	101	0.326733	0.741356	0.028971	0.0952914	0.346535	0.482681	0.0792079	0.25112	1	1
'MP:0000921'	102	98	0.326733	0.741356	0.041958	0.124387	0.026973	0.0655266	1	1	0.022977	0.163874
'GO:0043122'	194	188	0.326733	0.741356	0.0990099	0.224112	0.118812	0.217407	0.11988	0.335133	1	1
'GO:0003735'	169	150	0.326733	0.741356	0.128713	0.26651	0.326733	0.464509	0.831683	0.948704	0.435644	0.9174
'GO:0016337'	355	337	0.326733	0.741356	0.158416	0.30797	0.465347	0.602666	0.247525	0.521226	0.207921	0.670789
'REACTOME_SIGNALING_BY_ILS'	107	101	0.326733	0.741356	0.217822	0.378216	0.188119	0.306419	0.514851	0.753522	1	1
'AACWWCAANK_UNKNOWN'	142	131	0.326733	0.741356	0.227723	0.390604	0.00369963	0.0131988	0.287129	0.561397	0.425743	0.910928
'GO:0051091'	184	175	0.326733	0.741356	0.267327	0.436337	0.00799201	0.0248633	0.306931	0.584998	1	1
'GO:0001944'	439	419	0.326733	0.741356	0.336634	0.512782	9.9999e-05	0.00061657	0.0792079	0.25112	0.910891	1
'GO:0007156'	141	132	0.326733	0.741356	0.356436	0.535364	1	1	0.683168	0.869278	0.50495	0.955152
'GO:0046328'	136	131	0.326733	0.741356	0.405941	0.581865	0.455446	0.594595	0.475248	0.727943	0.475248	0.937271
'REACTOME_OLFACTORY_SIGNALING_PATHWAY'	328	318	0.326733	0.741356	0.544554	0.700141	0.673267	0.793169	0.287129	0.561397	0.524752	0.962474
'GO:0048514'	347	334	0.326733	0.741356	0.554455	0.70604	0.010989	0.032173	0.0594059	0.210705	0.90099	1
'GO:0045619'	107	103	0.326733	0.741356	0.574257	0.721495	0.613861	0.742854	0.465347	0.720557	1	1
'MP:0005159'	182	174	0.326733	0.741356	0.643564	0.779106	0.49505	0.629634	0.554455	0.785161	1	1
'MP:0005178'	217	207	0.326733	0.741356	0.683168	0.804628	1	1	0.673267	0.863456	1	1
'GO:0030414'	177	157	0.326733	0.741356	0.861386	0.927047	0.980198	1	0.435644	0.700362	0.108911	0.466937
'GO:0008017'	111	105	0.326733	0.741356	0.910891	0.956182	0.663366	0.785174	0.415842	0.686517	0.306931	0.801057
'GO:0048858'	616	585	0.336634	0.744466	0.0029997	0.0174199	0.00059994	0.00283033	0.018981	0.0914796	0.00599401	0.058148
'GO:0006112'	150	142	0.336634	0.744466	0.00359964	0.0200285	7.99992e-05	0.000514216	0.035964	0.147096	0.00899101	0.0793448
'GO:0043009'	558	540	0.336634	0.744466	0.00369963	0.0204339	9.99999e-07	2.48794e-05	3.99998e-05	0.00100889	0.683168	1
'GCACTTT,MIR-17-5P,MIR-20A,MIR-106A,MIR-106B,MIR-20B,MIR-519D'	595	563	0.336634	0.744466	0.00616994	0.030836	0.00079992	0.00358699	0.000129999	0.00225265	0.010989	0.0944056
'abnormal_nervous_system_tract_morphology'	119	114	0.336634	0.744466	0.0114989	0.0489188	0.000699997	0.0032022	0.594059	0.808462	1	1
'MP:0000333'	148	139	0.336634	0.744466	0.015984	0.062255	0.00149985	0.00618756	0.0719281	0.238013	0.118812	0.491725
'GO:0022890'	470	437	0.336634	0.744466	0.017982	0.0679287	0.00599401	0.0197107	0.0649351	0.225731	4e-06	0.000153763
'GO:0015077'	325	301	0.336634	0.744466	0.018981	0.070756	0.00339966	0.0122636	0.037962	0.153608	2.99999e-05	0.000791159
'GO:0012501'	969	926	0.336634	0.744466	0.0594059	0.15957	0.012987	0.0368805	0.128713	0.348246	0.683168	1
'GO:0030099'	153	146	0.336634	0.744466	0.0693069	0.175324	0.024975	0.0613958	0.19802	0.453587	1	1
'GO:0097305'	217	212	0.336634	0.744466	0.0792079	0.190758	0.277228	0.411399	0.405941	0.677563	0.683168	1
'MP:0000160'	228	216	0.336634	0.744466	0.0879121	0.20667	0.0719281	0.149318	0.0039996	0.0293822	0.623762	1
'GO:0007179'	123	119	0.336634	0.744466	0.0990099	0.224112	0.237624	0.366781	0.722772	0.893624	0.514851	0.961056
'GO:0044248'	1779	1670	0.336634	0.744466	0.175824	0.332998	0.148515	0.258025	0.465347	0.720557	0.80198	1
'GO:0060090'	143	135	0.336634	0.744466	0.316832	0.495653	0.683168	0.800263	0.425743	0.695277	1	1
'GO:0070838'	220	208	0.336634	0.744466	0.376238	0.556231	0.623762	0.751629	0.227723	0.495619	0.016983	0.130568
'GO:0007219'	116	110	0.336634	0.744466	0.425743	0.601095	0.0693069	0.144405	0.03996	0.15886	1	1
'GO:0004984'	427	369	0.336634	0.744466	0.663366	0.790372	0.683168	0.800263	0.386139	0.65658	0.455446	0.925583
'GO:0010562'	684	656	0.336634	0.744466	0.683168	0.804628	0.50495	0.638647	0.861386	0.959915	1	1
'GO:0050731'	128	125	0.336634	0.744466	0.861386	0.927047	0.465347	0.602666	0.574257	0.798264	1	1
'GO:0006629'	1059	992	0.336634	0.744466	0.881188	0.936314	0.455446	0.594595	0.980198	1	0.772277	1
'GO:0044255'	794	746	0.336634	0.744466	0.90099	0.949317	0.178218	0.29452	0.990099	1	0.623762	1
'GO:0005085'	185	175	0.336634	0.744466	1	1	0.980198	1	0.574257	0.798264	0.207921	0.670789
'ID.allKnownGenes'	1547	1396	0.336634	0.744466	NA	NA	1.66666e-06	2.64452e-05	1.66666e-06	0.000174615	3.99996e-05	0.000944997
'REACTOME_PHOSPHOLIPID_METABOLISM'	198	183	0.336634	0.744466	NA	NA	0.138614	0.243999	0.742574	0.901414	0.544554	0.968666
'REACTOME_METABOLISM_OF_AMINO_ACIDS_AND_DERIVATIVES'	200	185	0.336634	0.744466	NA	NA	0.891089	0.960058	0.831683	0.948704	1	1
'GO:0000989'	504	480	0.346535	0.748845	2e-05	0.000344885	1.11111e-06	2.48794e-05	8.99991e-05	0.00171679	0.930693	1
'GO:0008380'	321	297	0.346535	0.748845	0.0029997	0.0174199	0.00279972	0.010397	0.90099	0.975321	0.811881	1
'GCATTTG,MIR-105'	175	159	0.346535	0.748845	0.00389961	0.0212783	5.99994e-05	0.000399234	0.014985	0.0766126	0.0594059	0.331039
'GO:0051427'	150	139	0.346535	0.748845	0.00489951	0.0254437	1.5e-05	0.000122428	0.178218	0.427196	0.108911	0.466937
'GO:0009653'	1883	1794	0.346535	0.748845	0.00859914	0.0388509	2e-06	2.80123e-05	0.00899101	0.0531978	0.257426	0.738106
'GO:0044085'	1473	1373	0.346535	0.748845	0.00899101	0.0402192	0.00169983	0.00692444	0.0990099	0.294179	0.594059	0.990681
'GO:0022891'	846	781	0.346535	0.748845	0.0106989	0.0465682	0.0792079	0.159612	0.0693069	0.231704	2.5e-06	0.000109038
'MP:0001406'	408	379	0.346535	0.748845	0.0145985	0.0584718	0.0519481	0.115559	0.455446	0.71597	0.00239976	0.0269438
'REACTOME_CELL_CYCLE'	421	386	0.346535	0.748845	0.016983	0.0646958	0.168317	0.281853	0.415842	0.686517	0.227772	0.693406
'GO:0007605'	128	125	0.346535	0.748845	0.01998	0.0731521	2.33333e-05	0.000180079	0.485149	0.734681	0.00699301	0.0647353
'GO:0044463'	635	601	0.346535	0.748845	0.0594059	0.15957	0.00999001	0.0297739	0.018981	0.0914796	3.49998e-05	0.000881996
'GO:0043623'	215	199	0.346535	0.748845	0.0891089	0.20667	0.732673	0.84174	0.831683	0.948704	1	1
'GO:0016301'	834	767	0.346535	0.748845	0.108911	0.238864	0.683168	0.800263	0.980198	1	0.613861	1
'GO:0070588'	122	116	0.346535	0.748845	0.257426	0.426338	0.465347	0.602666	0.356436	0.629167	0.0529471	0.315181
'GO:0071310'	1308	1258	0.346535	0.748845	0.267327	0.436337	0.024975	0.0613958	0.435644	0.700362	0.90099	1
'GO:0014070'	564	546	0.346535	0.748845	0.306931	0.484865	0.158416	0.269248	0.821782	0.944529	0.574257	0.984441
'GO:0055001'	122	116	0.346535	0.748845	0.465347	0.635945	0.336634	0.472662	0.336634	0.611816	0.544554	0.968666
'abnormal_glial_cell_morphology'	226	214	0.346535	0.748845	0.485149	0.651963	0.010989	0.032173	0.643564	0.849355	0.356436	0.846488
'GO:0030155'	270	262	0.346535	0.748845	0.49505	0.659385	0.207921	0.330836	0.19802	0.453587	1	1
'GO:0016853'	151	142	0.346535	0.748845	0.663366	0.790372	0.663366	0.785174	0.80198	0.934546	1	1
'MP:0004021'	107	100	0.346535	0.748845	0.841584	0.917538	0.950495	0.992943	0.732673	0.895621	0.990099	1
'GO:0004930'	876	777	0.346535	0.748845	0.851485	0.924318	0.90099	0.966137	0.782178	0.925245	0.118812	0.491725
'GO:0070161'	217	207	0.346535	0.748845	0.90099	0.949317	0.465347	0.602666	0.70297	0.882601	0.287129	0.769749
'GO:0051384'	110	106	0.346535	0.748845	1	1	0.326733	0.464509	0.574257	0.798264	1	1
'GO:0006184'	243	226	0.356436	0.755138	0.00069993	0.00581357	0.00479952	0.016754	0.524752	0.759686	0.028971	0.197911
'GO:0046914'	2343	2108	0.356436	0.755138	0.00089991	0.00718338	3.49998e-05	0.00025784	0.00229977	0.0187114	0.930693	1
'GO:0051147'	116	111	0.356436	0.755138	0.00699301	0.0330783	0.0792079	0.159612	0.138614	0.367157	1	1
'GO:0048646'	1498	1433	0.356436	0.755138	0.00759924	0.0356155	1.42857e-06	2.53236e-05	0.012987	0.0695295	0.217822	0.677668
'GO:0048705'	188	187	0.356436	0.755138	0.02997	0.0967176	5.99994e-05	0.000399234	0.035964	0.147096	0.653465	1
'REACTOME_SIGNALING_BY_RHO_GTPASES'	113	102	0.356436	0.755138	0.10989	0.240778	0.980198	1	0.821782	0.944529	0.435644	0.9174
'GO:0048736'	151	147	0.356436	0.755138	0.118812	0.251925	0.000269997	0.00142803	0.105894	0.311373	0.574257	0.984441
'GO:0006950'	2916	2620	0.356436	0.755138	0.168317	0.321682	0.376238	0.512107	0.940594	0.995872	0.574257	0.984441
'GO:0006413'	147	136	0.356436	0.755138	0.277228	0.447646	0.0792079	0.159612	0.752475	0.908091	0.475248	0.937271
'REACTOME_METABOLISM_OF_CARBOHYDRATES'	247	219	0.356436	0.755138	0.287129	0.459691	0.158416	0.269248	0.633663	0.840196	0.693069	1
'MP:0008261'	124	111	0.356436	0.755138	0.336634	0.512782	0.792079	0.889717	0.881188	0.972434	1	1
'MP:0002418'	124	116	0.356436	0.755138	0.415842	0.591553	0.732673	0.84174	0.574257	0.798264	0.326733	0.815214
'MP:0002106'	133	124	0.356436	0.755138	0.465347	0.635945	0.138614	0.243999	1	1	0.19802	0.654678
'REACTOME_G_ALPHA_Q_SIGNALLING_EVENTS'	184	172	0.356436	0.755138	0.50495	0.667457	0.930693	0.984955	0.683168	0.869278	1	1
'GO:0010740'	503	482	0.356436	0.755138	0.534653	0.692933	0.0693069	0.144405	0.524752	0.759686	0.940594	1
'MP:0002183'	101	97	0.356436	0.755138	0.534653	0.692933	0.217822	0.342507	0.188119	0.440691	1	1
'GO:0050911'	427	369	0.356436	0.755138	0.712871	0.827531	0.722772	0.834166	0.356436	0.629167	0.60396	0.998384
'GO:0035303'	116	107	0.356436	0.755138	0.722772	0.83559	0.306931	0.444149	0.594059	0.808462	0.564356	0.981565
'GO:0046486'	301	282	0.356436	0.755138	0.891089	0.942402	0.49505	0.629634	0.920792	0.987806	0.455446	0.925583
'GO:0044282'	251	241	0.356436	0.755138	0.930693	0.971102	0.970297	1	0.891089	0.97483	1	1
'MP:0001326'	114	109	0.356436	0.755138	1	1	0.346535	0.482681	0.940594	0.995872	1	1
'MP:0011089'	318	306	0.366337	0.766806	0.000719993	0.00595774	1.27907e-06	2.52366e-05	0.0719281	0.238013	0.0989011	0.453645
'abnormal_brainstem_morphology'	163	161	0.366337	0.766806	0.00109989	0.00825544	0.000109999	0.000662039	0.016983	0.0849151	0.00579942	0.058148
'MP:0001698'	596	560	0.366337	0.766806	0.00249975	0.0153033	1e-07	2.06273e-05	0.514851	0.753522	0.336634	0.823609
'abnormal_depression-related_behavior'	79	75	0.366337	0.766806	0.014985	0.0591803	0.227723	0.353664	0.70297	0.882601	0.02997	0.203509
'GO:0006812'	783	733	0.366337	0.766806	0.0629371	0.166092	0.0891089	0.175206	0.0891089	0.272611	0.000149999	0.00269997
'GO:0042110'	179	172	0.366337	0.766806	0.128713	0.26651	0.0693069	0.144405	0.326733	0.603485	0.524752	0.962474
'GO:0005829'	2404	2289	0.366337	0.766806	0.188119	0.344935	0.128713	0.231052	0.930693	0.991865	0.316832	0.811948
'MP:0000240'	168	161	0.366337	0.766806	0.336634	0.512782	0.000169998	0.000964315	0.316832	0.595371	0.445545	0.920305
'GO:0050870'	174	160	0.366337	0.766806	0.366337	0.545161	0.554455	0.68784	0.851485	0.957815	1	1
'GO:0048511'	176	170	0.366337	0.766806	0.594059	0.738163	0.178218	0.29452	0.217822	0.482396	0.475248	0.937271
'GO:0016042'	225	218	0.366337	0.766806	0.663366	0.790372	0.851485	0.931543	0.683168	0.869278	1	1
'GO:0004866'	169	151	0.366337	0.766806	0.821782	0.9038	0.970297	1	0.435644	0.700362	0.148515	0.563264
'GO:0051336'	994	924	0.366337	0.766806	0.881188	0.936314	0.782178	0.88165	0.425743	0.695277	0.0792079	0.396564
'GO:0000988'	520	496	0.376238	0.773264	3.99998e-05	0.000623169	1.11111e-06	2.48794e-05	9.9999e-05	0.00181598	0.960396	1
'GO:0009790'	930	892	0.376238	0.773264	0.000149999	0.00172003	1.25e-06	2.48794e-05	1.99999e-05	0.000613511	0.722772	1
'GO:0044767'	3163	3001	0.376238	0.773264	0.000693331	0.00581357	3.33332e-06	3.3466e-05	0.011988	0.0654154	0.19802	0.654678
'GO:0032269'	442	423	0.376238	0.773264	0.00169983	0.0113272	0.0693069	0.144405	0.00699301	0.0447158	0.138614	0.551537
'MP:0000189'	122	116	0.376238	0.773264	0.00179982	0.0117849	0.000159998	0.000921412	0.106893	0.312551	0.554455	0.977842
'MP:0011098'	751	706	0.376238	0.773264	0.00369963	0.0204339	1e-07	2.06273e-05	0.257426	0.530269	0.326733	0.815214
'GO:0007517'	271	256	0.376238	0.773264	0.0594059	0.15957	0.00599401	0.0197107	0.891089	0.97483	0.108911	0.466937
'GO:0042129'	106	100	0.376238	0.773264	0.217822	0.378216	0.475248	0.610264	0.584158	0.802687	0.930693	1
'GO:0006955'	1032	832	0.376238	0.773264	0.267327	0.436337	0.306931	0.444149	0.792079	0.932099	0.920792	1
'GO:0032103'	153	151	0.376238	0.773264	0.29703	0.472528	0.138614	0.243999	0.277228	0.550575	0.60396	0.998384
'GO:0043900'	212	206	0.376238	0.773264	0.346535	0.523627	0.158416	0.269248	0.475248	0.727943	1	1
'ACTACCT,MIR-196A,MIR-196B'	145	133	0.376238	0.773264	0.39604	0.571664	0.584158	0.717238	0.336634	0.611816	0.148515	0.563264
'GO:0009615'	226	216	0.376238	0.773264	0.465347	0.635945	0.178218	0.29452	0.49505	0.740291	1	1
'ATGCTGG,MIR-338'	115	107	0.376238	0.773264	0.544554	0.700141	0.0990099	0.190223	0.19802	0.453587	0.336634	0.823609
'GO:0001525'	266	256	0.376238	0.773264	0.574257	0.721495	0.013986	0.03889	0.148515	0.379222	0.693069	1
'GO:0051271'	135	132	0.376238	0.773264	0.673267	0.79796	0.683168	0.800263	0.534653	0.768141	1	1
'GO:0006898'	150	144	0.376238	0.773264	0.712871	0.827531	0.831683	0.917845	0.861386	0.959915	1	1
'GO:0005813'	381	364	0.376238	0.773264	0.80198	0.890695	0.287129	0.423324	0.831683	0.948704	0.475248	0.937271
'GO:0044712'	251	241	0.376238	0.773264	0.930693	0.971102	0.950495	0.992943	0.831683	0.948704	1	1
'GO:0090407'	442	412	0.376238	0.773264	0.970297	1	0.990099	1	0.445545	0.706275	0.673267	1
'ACCATTT,MIR-522'	160	148	0.386139	0.784376	2.33333e-05	0.000396314	2.33333e-05	0.000180079	0.000109999	0.00196613	0.148515	0.563264
'GO:0032502'	4272	4037	0.386139	0.784376	9.49995e-05	0.0011989	3.33332e-06	3.3466e-05	0.00179982	0.0157138	0.0792079	0.396564
'GO:0007417'	699	662	0.386139	0.784376	0.000689993	0.00581357	9.99999e-07	2.48794e-05	0.00699301	0.0447158	0.0891089	0.428176
'MP:0002169'	1922	1765	0.386139	0.784376	0.0579421	0.15957	0.021978	0.0553973	0.376238	0.647015	0.108911	0.466937
'GO:0000226'	250	235	0.386139	0.784376	0.0594059	0.15957	0.0792079	0.159612	0.70297	0.882601	0.762376	1
'GO:0009913'	102	101	0.386139	0.784376	0.108911	0.238864	0.01998	0.0517519	0.435644	0.700362	0.435644	0.9174
'REACTOME_IMMUNE_SYSTEM'	933	865	0.386139	0.784376	0.118812	0.251925	0.128713	0.231052	0.584158	0.802687	0.940594	1
'CNV.denovo.gain.asd'	1365	1104	0.386139	0.784376	0.128713	0.26651	0.0792079	0.159612	0.534653	0.768141	0.217822	0.677668
'GO:0006006'	155	141	0.386139	0.784376	0.336634	0.512782	0.128713	0.231052	0.683168	0.869278	0.0891089	0.428176
'MP:0002792'	108	102	0.386139	0.784376	0.386139	0.565319	0.415842	0.55568	0.920792	0.987806	1	1
'GO:0051251'	219	203	0.386139	0.784376	0.564356	0.71502	0.475248	0.610264	0.693069	0.875984	1	1
'GO:0045017'	217	204	0.386139	0.784376	0.930693	0.971102	0.90099	0.966137	0.891089	0.97483	0.306931	0.801057
'GO:0051048'	128	121	0.386139	0.784376	0.980198	1	0.683168	0.800263	0.772277	0.917837	0.178218	0.619936
'MP:0011109'	247	233	0.405941	0.785904	1.24e-05	0.000243579	2e-07	2.48794e-05	0.015984	0.0802737	0.554455	0.977842
'GO:0032993'	114	101	0.405941	0.785904	0.000349997	0.00345259	1.5e-05	0.000122428	0.00699301	0.0447158	0.287129	0.769749
'MP:0009142'	116	111	0.39604	0.785904	0.000479995	0.00455592	3.66665e-05	0.000268375	0.000509995	0.0065039	0.030969	0.208421
'GO:0006473'	119	110	0.405941	0.785904	0.00069993	0.00581357	9.99999e-07	2.48794e-05	0.011988	0.0654154	0.485149	0.943668
'KEGG_WNT_SIGNALING_PATHWAY'	151	145	0.405941	0.785904	0.00169983	0.0113272	1.5e-05	0.000122428	4.99998e-05	0.00118229	0.257426	0.738106
'GO:0006259'	825	728	0.39604	0.785904	0.00439956	0.0235512	2.33333e-05	0.000180079	0.012987	0.0695295	0.544554	0.968666
'abnormal_midbrain_morphology'	98	96	0.39604	0.785904	0.00599401	0.0300232	0.00179982	0.00726653	0.0891089	0.272611	1	1
'GO:0045926'	196	184	0.39604	0.785904	0.017982	0.0679287	0.0009999	0.00436303	0.015984	0.0802737	1	1
'GO:0043433'	115	109	0.405941	0.785904	0.01998	0.0731521	0.485149	0.619821	0.034965	0.143787	1	1
'GO:0072001'	244	235	0.39604	0.785904	0.020979	0.0755847	0.0579421	0.127394	0.376238	0.647015	1	1
'GO:0019538'	3783	3353	0.39604	0.785904	0.023976	0.0830177	0.033966	0.0795345	0.152847	0.389846	0.683168	1
'GO:0021537'	166	157	0.39604	0.785904	0.027972	0.0927883	0.00209979	0.00820038	0.0594059	0.210705	0.633663	1
'abnormal_grooming_behavior'	75	66	0.405941	0.785904	0.0599401	0.160242	0.39604	0.534571	0.00819918	0.0498985	0.108911	0.466937
'GO:0033500'	112	111	0.39604	0.785904	0.0792079	0.190758	0.00149985	0.00618756	0.613861	0.825513	0.405941	0.894726
'GO:0042471'	117	115	0.39604	0.785904	0.0792079	0.190758	0.00599401	0.0197107	0.376238	0.647015	0.168317	0.604023
'MP:0003961'	231	217	0.39604	0.785904	0.0829171	0.196961	0.0949051	0.185958	0.038961	0.156534	0.257426	0.738106
'GO:0046546'	118	110	0.405941	0.785904	0.0891089	0.20667	0.0792079	0.159612	0.306931	0.584998	1	1
'GO:0030323'	155	151	0.39604	0.785904	0.0990099	0.224112	0.000169998	0.000964315	0.108911	0.312551	0.50495	0.955152
'GO:0010638'	214	206	0.405941	0.785904	0.0990099	0.224112	0.425743	0.565249	0.445545	0.706275	0.29703	0.78791
'REACTOME_TRANSLATION'	222	139	0.405941	0.785904	0.108911	0.238864	0.128713	0.231052	0.772277	0.917837	0.475248	0.937271
'MP:0002084'	109	95	0.39604	0.785904	0.168317	0.321682	0.00229977	0.00885939	0.013986	0.0729845	0.306931	0.801057
'AAAGACA,MIR-511'	202	186	0.39604	0.785904	0.188119	0.344935	0.00689931	0.0223481	0.0594059	0.210705	1	1
'GO:0002009'	353	343	0.405941	0.785904	0.19802	0.35672	0.00409959	0.0145343	0.026973	0.117748	0.653465	1
'geneInPARs'	1524	550	0.405941	0.785904	0.237624	0.4033	0.0594059	0.127403	0.772277	0.917837	0.148515	0.563264
'GO:0016477'	604	578	0.405941	0.785904	0.277228	0.447646	0.020979	0.0536656	0.0859141	0.269	1	1
'GO:0032388'	132	127	0.405941	0.785904	0.277228	0.447646	0.217822	0.342507	0.108911	0.312551	1	1
'GO:0042060'	590	567	0.405941	0.785904	0.287129	0.459691	0.138614	0.243999	0.574257	0.798264	0.19802	0.654678
'GO:0050817'	485	464	0.39604	0.785904	0.287129	0.459691	0.148515	0.258025	0.50495	0.749175	0.316832	0.811948
'CYTAGCAAY_UNKNOWN'	147	136	0.405941	0.785904	0.306931	0.484865	0.356436	0.491643	0.267327	0.543269	0.00069993	0.0102416
'GO:0070201'	322	309	0.405941	0.785904	0.316832	0.495653	0.376238	0.512107	0.386139	0.65658	0.217822	0.677668
'GO:0070085'	261	242	0.405941	0.785904	0.316832	0.495653	0.960396	0.994586	0.792079	0.932099	0.306931	0.801057
'GO:0009725'	694	669	0.405941	0.785904	0.336634	0.512782	0.023976	0.0593256	0.861386	0.959915	0.673267	1
'GO:0034097'	496	475	0.39604	0.785904	0.336634	0.512782	0.475248	0.610264	0.920792	0.987806	0.485149	0.943668
'ACTAYRNNNCCCR_UNKNOWN'	449	423	0.39604	0.785904	0.346535	0.523627	0.455446	0.594595	0.49505	0.740291	0.178218	0.619936
'MP:0002118'	174	169	0.39604	0.785904	0.39604	0.571664	0.19802	0.318884	0.277228	0.550575	1	1
'MP:0004686'	118	111	0.405941	0.785904	0.425743	0.601095	0.188119	0.306419	0.128713	0.348246	0.514851	0.961056
'MP:0002412'	251	240	0.405941	0.785904	0.514851	0.676585	0.782178	0.88165	0.673267	0.863456	1	1
'CATRRAGC_UNKNOWN'	138	125	0.39604	0.785904	0.524752	0.685608	0.29703	0.433973	0.0792079	0.25112	1	1
'abnormal_CNS_glial_cell_morphology'	166	158	0.405941	0.785904	0.574257	0.721495	0.027972	0.0673049	0.960396	1	0.178218	0.619936
'GO:0030336'	126	123	0.39604	0.785904	0.60396	0.745952	0.633663	0.759927	0.524752	0.759686	1	1
'GO:0002696'	237	221	0.405941	0.785904	0.653465	0.783534	0.50495	0.638647	0.742574	0.901414	1	1
'GO:0001819'	199	189	0.39604	0.785904	0.663366	0.790372	0.772277	0.874836	1	1	1	1
'GO:0051403'	124	114	0.39604	0.785904	0.683168	0.804628	0.158416	0.269248	0.554455	0.785161	1	1
'GO:0043085'	1130	1066	0.39604	0.785904	0.683168	0.804628	0.544554	0.678525	0.475248	0.727943	0.643564	1
'GO:0050867'	247	231	0.39604	0.785904	0.693069	0.812056	0.405941	0.544695	0.811881	0.939811	1	1
'GO:0045121'	183	176	0.405941	0.785904	0.712871	0.827531	0.108911	0.204062	0.465347	0.720557	1	1
'GO:0046578'	347	319	0.405941	0.785904	0.712871	0.827531	0.752475	0.857542	0.29703	0.571889	0.128713	0.52222
'GO:0009593'	483	424	0.39604	0.785904	0.752475	0.855481	0.475248	0.610264	0.445545	0.706275	0.623762	1
'MP:0005095'	214	200	0.405941	0.785904	0.792079	0.883608	0.60396	0.736371	0.29703	0.571889	0.257426	0.738106
'GO:0050907'	452	393	0.39604	0.785904	0.792079	0.883608	0.663366	0.785174	0.346535	0.620374	0.524752	0.962474
'GO:0097367'	195	185	0.405941	0.785904	0.851485	0.924318	1	1	0.405941	0.677563	1	1
'MP:0002981'	139	130	0.405941	0.785904	0.871287	0.93149	0.188119	0.306419	0.633663	0.840196	1	1
'GO:0016758'	195	173	0.405941	0.785904	0.950495	0.987658	0.990099	1	0.485149	0.734681	0.544554	0.968666
'GO:0031960'	116	112	0.405941	0.785904	0.980198	1	0.336634	0.472662	0.752475	0.908091	1	1
'GO:0008277'	109	106	0.39604	0.785904	1	1	0.940594	0.992193	0.792079	0.932099	0.336634	0.823609
'GO:0055085'	1131	1049	0.406593	0.786497	0.106893	0.238864	0.19802	0.318884	0.0792079	0.25112	5.99997e-05	0.00130845
'ATGTTAA,MIR-302C'	243	224	0.415842	0.790238	9.99999e-07	9.90787e-05	9.99999e-07	2.48794e-05	2e-06	0.000174615	0.257426	0.738106
'GO:0006464'	2332	2170	0.415842	0.790238	0.000367499	0.00360948	0.00129987	0.00549237	0.00149985	0.0138401	0.712871	1
'GO:1901069'	246	228	0.415842	0.790238	0.00089991	0.00718338	0.00599401	0.0197107	0.50495	0.749175	0.014985	0.118832
'MP:0009937'	191	185	0.415842	0.790238	0.0143986	0.0577733	0.000659993	0.00308768	0.046953	0.18004	0.70297	1
'GO:0042593'	112	111	0.415842	0.790238	0.0693069	0.175324	0.00129987	0.00549237	0.663366	0.859008	0.39604	0.889325
'GO:0006915'	958	916	0.415842	0.790238	0.0693069	0.175324	0.00999001	0.0297739	0.118812	0.332556	0.762376	1
'GO:0044265'	673	633	0.415842	0.790238	0.0792079	0.190758	0.0749251	0.154832	0.0594059	0.210705	0.712871	1
'REACTOME_SIGNALING_BY_THE_B_CELL_RECEPTOR_BCR'	126	116	0.415842	0.790238	0.0819181	0.195204	0.356436	0.491643	0.138614	0.367157	0.475248	0.937271
'GO:0015672'	409	381	0.415842	0.790238	0.0891089	0.20667	0.00419958	0.0147963	0.0792079	0.25112	5.99994e-05	0.00130845
'GO:0046661'	126	118	0.415842	0.790238	0.158416	0.30797	0.19802	0.318884	0.247525	0.521226	1	1
'GO:0071407'	211	203	0.415842	0.790238	0.168317	0.321682	0.138614	0.243999	0.326733	0.603485	1	1
'GO:0007596'	485	464	0.415842	0.790238	0.207921	0.367522	0.158416	0.269248	0.514851	0.753522	0.287129	0.769749
'GO:0042493'	346	337	0.415842	0.790238	0.217822	0.378216	0.227723	0.353664	0.574257	0.798264	0.0693069	0.362185
'MP:0004852'	264	247	0.415842	0.790238	0.267327	0.436337	0.316832	0.454707	0.90099	0.975321	1	1
'GO:0050878'	578	553	0.415842	0.790238	0.277228	0.447646	0.306931	0.444149	0.524752	0.759686	0.356436	0.846488
'GO:0010466'	227	204	0.415842	0.790238	0.485149	0.651963	0.742574	0.850531	0.277228	0.550575	0.247525	0.724369
'GO:0008610'	504	472	0.415842	0.790238	0.752475	0.855481	0.653465	0.777919	0.970297	1	0.178218	0.619936
'MP:0013292'	125	123	0.415842	0.790238	0.861386	0.927047	0.49505	0.629634	1	1	1	1
'GO:1900180'	134	129	0.415842	0.790238	0.881188	0.936314	0.207921	0.330836	0.376238	0.647015	1	1
'MP:0002753'	109	103	0.415842	0.790238	0.930693	0.971102	0.70297	0.816713	0.980198	1	1	1
'REACTOME_BIOLOGICAL_OXIDATIONS'	139	132	0.415842	0.790238	NA	NA	0.980198	1	0.49505	0.740291	1	1
'KEGG_SPLICEOSOME'	128	118	0.425743	0.793112	0.0029997	0.0174199	0.00119988	0.00510839	0.990099	1	0.277228	0.766771
'GO:0051960'	452	440	0.425743	0.793112	0.00469953	0.0246316	2.24999e-05	0.000179131	3.99998e-05	0.00100889	0.0891089	0.428176
'GO:0009628'	770	736	0.425743	0.793112	0.016983	0.0646958	0.00699301	0.0223481	0.871287	0.966205	0.831683	1
'GO:0051246'	1526	1444	0.425743	0.793112	0.017982	0.0679287	0.017982	0.0472783	0.038961	0.156534	0.445545	0.920305
'GO:0040008'	528	498	0.425743	0.793112	0.022977	0.080598	0.00919908	0.0278303	0.247525	0.521226	0.465347	0.933988
'GO:0022857'	939	865	0.425574	0.793112	0.029597	0.0967176	0.148515	0.258025	0.207921	0.468699	2.5e-06	0.000109038
'GO:0022402'	914	876	0.425743	0.793112	0.0649351	0.170172	0.0594059	0.127403	0.122877	0.342247	0.524752	0.962474
'MP:0002874'	188	172	0.425743	0.793112	0.0829171	0.196961	0.00119988	0.00510839	0.118812	0.332556	0.594059	0.990681
'abnormal_somatic_nervous_system_morphology'	615	588	0.425743	0.793112	0.0909091	0.209983	0.035964	0.0835234	0.277228	0.550575	0.035964	0.231066
'MP:0012431'	158	154	0.425743	0.793112	0.0999001	0.2259	0.673267	0.793169	0.0739261	0.244268	0.178218	0.619936
'GO:0000956'	174	168	0.425743	0.793112	0.138614	0.27933	0.014985	0.0408053	0.376238	0.647015	0.584158	0.985767
'MP:0000222'	142	134	0.425743	0.793112	0.207921	0.367522	0.105894	0.203277	0.613861	0.825513	1	1
'GO:0006470'	159	148	0.425743	0.793112	0.227723	0.390604	0.00599401	0.0197107	0.0792079	0.25112	0.227723	0.693406
'GO:0044093'	1330	1255	0.425743	0.793112	0.346535	0.523627	0.168317	0.281853	0.19802	0.453587	0.881188	1
'GO:0008016'	125	121	0.425743	0.793112	0.415842	0.591553	0.0594059	0.127403	0.178218	0.427196	0.038961	0.245455
'GO:0002443'	253	116	0.425743	0.793112	0.524752	0.685608	0.841584	0.924724	0.752475	0.908091	1	1
'GO:0006457'	230	213	0.425743	0.793112	0.554455	0.70604	0.386139	0.522762	0.950495	0.999363	1	1
'GO:0051051'	286	273	0.425743	0.793112	0.554455	0.70604	0.623762	0.751629	0.39604	0.667416	0.020979	0.152501
'GO:0031965'	203	191	0.425743	0.793112	0.584158	0.729068	0.118812	0.217407	0.326733	0.603485	0.524752	0.962474
'REACTOME_SIGNALING_BY_GPCR'	920	870	0.425743	0.793112	0.584158	0.729068	0.584158	0.717238	0.29703	0.571889	0.0792079	0.396564
'GO:0007186'	1119	1005	0.425743	0.793112	0.742574	0.851078	0.594059	0.727426	0.772277	0.917837	0.00999001	0.0871436
'GO:0005083'	311	282	0.425743	0.793112	0.841584	0.917538	0.90099	0.966137	0.240759	0.516075	0.0619381	0.343461
'GO:0051082'	130	118	0.425743	0.793112	1	1	0.326733	0.464509	1	1	0.39604	0.889325
'GO:0001653'	118	108	0.425743	0.793112	0.990099	1	0.564356	0.697454	0.683168	0.869278	1	1
'MP:0002064'	176	163	0.435644	0.796515	0.000109999	0.00132882	1e-07	2.06273e-05	6.99997e-05	0.00141874	1e-07	6.81081e-05
'abnormal_prepulse_inhibition'	78	73	0.435644	0.796515	0.000169998	0.0018642	0.000189998	0.0010724	1.5e-05	0.000549192	0.010989	0.0944056
'GO:0009792'	565	546	0.435644	0.796515	0.00124999	0.00919779	9.99999e-07	2.48794e-05	6.99993e-05	0.00141874	0.633663	1
'GO:1901068'	268	247	0.435644	0.796515	0.00219978	0.0138421	0.010989	0.032173	0.277228	0.550575	0.026973	0.187079
'GO:1901215'	105	100	0.435644	0.796515	0.00319968	0.0183454	0.00079992	0.00358699	0.118812	0.332556	0.0009999	0.0139127
'GO:0019902'	116	113	0.435644	0.796515	0.00459954	0.0243334	0.366337	0.503158	0.554455	0.785161	0.514851	0.961056
'GO:1901214'	161	154	0.435644	0.796515	0.00699301	0.0330783	0.0019998	0.00790513	0.128713	0.348246	0.00419958	0.0432939
'GO:0060627'	223	216	0.435644	0.796515	0.040959	0.122391	0.011988	0.0346066	0.633663	0.840196	0.000129999	0.00245698
'GO:0030001'	574	547	0.435644	0.796515	0.0594059	0.15957	0.00999001	0.0297739	0.024975	0.110946	2.33333e-05	0.000637588
'GO:0048011'	217	207	0.435644	0.796515	0.0909091	0.209983	0.015984	0.0430733	0.653465	0.853982	1	1
'GO:0016310'	1128	1039	0.435644	0.796515	0.118812	0.251925	0.742574	0.850531	0.990099	1	0.792079	1
'GO:0051247'	917	874	0.435644	0.796515	0.138614	0.27933	0.168317	0.281853	0.0809191	0.255831	0.792079	1
'GO:0006897'	345	327	0.435644	0.796515	0.168317	0.321682	0.970297	1	0.980198	1	0.594059	0.990681
'Module.M6'	30	29	0.435644	0.796515	0.237624	0.4033	0.376238	0.512107	0.623762	0.832906	0.158416	0.58707
'GO:0019318'	193	175	0.435644	0.796515	0.336634	0.512782	0.0519481	0.115559	0.881188	0.972434	0.118812	0.491725
'MP:0001155'	100	92	0.435644	0.796515	0.356436	0.535364	0.326733	0.464509	0.336634	0.611816	1	1
'MP:0004046'	104	100	0.435644	0.796515	0.356436	0.535364	0.80198	0.89817	0.782178	0.925245	1	1
'KEGG_NEUROACTIVE_LIGAND_RECEPTOR_INTERACTION'	272	252	0.435644	0.796515	0.39604	0.571664	0.326733	0.464509	0.168317	0.409517	0.000119999	0.00230642
'GO:0043161'	182	177	0.435644	0.796515	0.435644	0.609361	0.217822	0.342507	0.046953	0.18004	0.584158	0.985767
'GO:0006952'	1107	927	0.435644	0.796515	0.613861	0.752013	0.356436	0.491643	0.871287	0.966205	0.970297	1
'GO:1901566'	576	537	0.435644	0.796515	0.70297	0.81983	0.841584	0.924724	0.663366	0.859008	0.851485	1
'GO:0008654'	214	203	0.435644	0.796515	0.821782	0.9038	0.851485	0.931543	0.910891	0.982291	0.19802	0.654678
'GO:0008528'	117	107	0.435644	0.796515	0.990099	1	0.514851	0.64936	0.663366	0.859008	1	1
'abnormal_basal_ganglion_morphology'	66	64	0.445545	0.802971	0.00799201	0.0363991	0.0594059	0.127403	0.39604	0.667416	1	1
'GO:0034220'	815	752	0.445545	0.802971	0.0126987	0.0523475	0.138614	0.243999	0.027972	0.120946	2.5e-06	0.000109038
'GO:0005525'	389	343	0.445545	0.802971	0.022977	0.080598	0.0594059	0.127403	0.386139	0.65658	0.0693069	0.362185
'GO:0031968'	144	133	0.445545	0.802971	0.044955	0.130868	0.524752	0.660379	0.990099	1	0.554455	0.977842
'MP:0001325'	242	227	0.445545	0.802971	0.0639361	0.168139	0.306931	0.444149	0.425743	0.695277	1	1
'GO:0003007'	182	179	0.445545	0.802971	0.0792079	0.190758	0.0049995	0.0173986	0.514851	0.753522	1	1
'GO:0060828'	130	125	0.445545	0.802971	0.0792079	0.190758	0.158416	0.269248	0.386139	0.65658	0.0990099	0.453645
'GO:0019884'	170	164	0.445545	0.802971	0.0819181	0.195204	0.316832	0.454707	0.485149	0.734681	1	1
'KEGG_HUNTINGTONS_DISEASE'	185	168	0.445545	0.802971	0.0990099	0.224112	0.016983	0.0449644	0.722772	0.893624	0.524752	0.962474
'MP:0001935'	343	318	0.445545	0.802971	0.106893	0.238864	0.356436	0.491643	0.514851	0.753522	0.042957	0.264746
'KEGG_LYSOSOME'	121	117	0.445545	0.802971	0.128713	0.26651	0.118812	0.217407	0.950495	0.999363	0.326733	0.815214
'GO:0060429'	562	546	0.445545	0.802971	0.326733	0.504159	0.000479995	0.00238317	0.128713	0.348246	0.841584	1
'GO:0043413'	257	238	0.445545	0.802971	0.326733	0.504159	0.980198	1	0.871287	0.966205	0.366337	0.857432
'GO:0031401'	757	727	0.445545	0.802971	0.336634	0.512782	0.257426	0.389399	0.584158	0.802687	0.861386	1
'GO:0030855'	262	255	0.445545	0.802971	0.465347	0.635945	0.00339966	0.0122636	0.178218	0.427196	1	1
'AGGGCAG,MIR-18A'	136	127	0.445545	0.802971	0.584158	0.729068	0.032967	0.077435	0.49505	0.740291	0.326733	0.815214
'REACTOME_GPCR_LIGAND_BINDING'	408	379	0.445545	0.802971	0.861386	0.927047	0.960396	0.994586	0.584158	0.802687	0.148515	0.563264
'GO:0006805'	150	144	0.445545	0.802971	1	1	0.950495	0.992943	0.475248	0.727943	0.435644	0.9174
'MP:0001265'	1091	1043	0.455446	0.804833	1.4e-06	9.90787e-05	1e-07	2.06273e-05	0.00096999	0.0101939	0.000219998	0.00369596
'GO:0022008'	1159	1113	0.455446	0.804833	5.49997e-05	0.000791365	1.42857e-06	2.53236e-05	0.00189981	0.0162738	0.000149999	0.00269997
'abnormal_cerebral_cortex_pyramidal_cell_morphology'	22	21	0.455446	0.804833	0.000349997	0.00345259	0.00899101	0.0272371	0.0519481	0.195235	1	1
'GO:0036211'	2332	2170	0.455446	0.804833	0.000519995	0.00489445	0.00119988	0.00510839	0.00164998	0.0149222	0.683168	1
'ACCAAAG,MIR-9'	499	471	0.455446	0.804833	0.00119988	0.00888778	8.99991e-05	0.000565673	0.00089991	0.00954577	0.237624	0.712871
'GO:0042692'	241	234	0.455446	0.804833	0.00479952	0.0250395	0.02997	0.0715058	0.227723	0.495619	0.782178	1
'GO:0045595'	1061	1018	0.455446	0.804833	0.00799201	0.0363991	3.99998e-05	0.000289967	0.00119988	0.011894	0.861386	1
'REACTOME_MITOTIC_G1_G1_S_PHASES'	137	125	0.455446	0.804833	0.016983	0.0646958	0.346535	0.482681	0.118812	0.332556	0.465347	0.933988
'GO:0042127'	1203	1148	0.455446	0.804833	0.027972	0.0927883	0.000359996	0.00183971	0.128713	0.348246	0.960396	1
'GO:0016747'	184	163	0.455446	0.804833	0.0509491	0.145321	0.00089991	0.00399588	0.267327	0.543269	1	1
'Module.M18'	41	36	0.455446	0.804833	0.108911	0.238864	0.49505	0.629634	0.485149	0.734681	0.19802	0.654678
'GO:0015103'	112	103	0.455446	0.804833	0.161838	0.314353	0.148515	0.258025	0.257426	0.530269	0.00619938	0.0595771
'GO:0032270'	839	801	0.455446	0.804833	0.207921	0.367522	0.336634	0.472662	0.326733	0.603485	0.841584	1
'GO:0001568'	412	393	0.455446	0.804833	0.267327	0.436337	0.000239998	0.00129348	0.0990099	0.294179	0.881188	1
'MP:0001891'	151	144	0.455446	0.804833	0.267327	0.436337	0.020979	0.0536656	0.128713	0.348246	0.031968	0.211999
'GO:0035091'	155	146	0.455446	0.804833	0.267327	0.436337	0.138614	0.243999	0.455446	0.71597	1	1
'abnormal_ependyma_morphology'	21	21	0.455446	0.804833	0.267327	0.436337	0.376238	0.512107	0.871287	0.966205	1	1
'MP:0002145'	173	165	0.455446	0.804833	0.336634	0.512782	0.00169983	0.00692444	0.594059	0.808462	1	1
'GO:0010498'	186	181	0.455446	0.804833	0.386139	0.565319	0.29703	0.433973	0.041958	0.165643	0.564356	0.981565
'abnormal_synaptic_depression'	78	71	0.455446	0.804833	0.465347	0.635945	0.046953	0.106324	5.99994e-05	0.0013485	0.257426	0.738106
'MP:0001828'	110	106	0.455446	0.804833	0.564356	0.71502	0.158416	0.269248	0.29703	0.571889	1	1
'GO:0005777'	126	123	0.455446	0.804833	0.584158	0.729068	0.960396	0.994586	0.732673	0.895621	1	1
'GO:0005794'	1201	1109	0.455446	0.804833	0.722772	0.83559	0.465347	0.602666	0.722772	0.893624	0.653465	1
'GO:0051606'	597	531	0.455446	0.804833	0.871287	0.93149	0.306931	0.444149	0.49505	0.740291	0.722772	1
'GO:0005576'	2327	2037	0.455446	0.804833	1	1	0.990099	1	0.643564	0.849355	0.80198	1
'GO:0044212'	353	334	0.465347	0.805394	8.74999e-06	0.000210279	9.99999e-07	2.48794e-05	0.00899101	0.0531978	0.871287	1
'MP:0006009'	119	110	0.465347	0.805394	9.27e-05	0.00117646	0.000139999	0.000820819	0.042957	0.167836	0.188119	0.637748
'GO:0051248'	506	483	0.465347	0.805394	0.000529995	0.00492699	0.128713	0.231052	0.018981	0.0914796	0.0891089	0.428176
'GO:0040011'	1017	967	0.465347	0.805394	0.00127999	0.00935758	0.00109989	0.00475362	0.148515	0.379222	0.475248	0.937271
'GO:0042391'	257	251	0.465347	0.805394	0.00149985	0.0103307	0.00149985	0.00618756	4.99998e-05	0.00118229	2e-06	0.0001008
'GO:0000790'	156	145	0.465347	0.805394	0.00158998	0.0107882	9.99999e-07	2.48794e-05	0.024975	0.110946	1	1
'GO:0010721'	119	114	0.465347	0.805394	0.00189981	0.0122619	0.013986	0.03889	0.00599401	0.0401369	1	1
'GO:0003705'	109	102	0.465347	0.805394	0.00259974	0.0157027	9.99998e-06	8.69348e-05	0.188119	0.440691	1	1
'GO:0043523'	151	144	0.465347	0.805394	0.00379962	0.0208334	0.00259974	0.00979869	0.0990099	0.294179	0.00599401	0.058148
'GO:0009952'	212	205	0.465347	0.805394	0.012987	0.0530518	0.000139999	0.000820819	0.00599401	0.0401369	0.39604	0.889325
'Synaptic_vesicle:_GABA-enriched'	24	23	0.465347	0.805394	0.0829171	0.196961	0.0990099	0.190223	1	1	0.217822	0.677668
'GO:0030324'	152	148	0.465347	0.805394	0.0891089	0.20667	0.000119999	0.000716523	0.138614	0.367157	0.49505	0.949892
'GO:0031331'	103	100	0.465347	0.805394	0.138614	0.27933	0.227723	0.353664	0.028971	0.123617	0.445545	0.920305
'REACTOME_METABOLISM_OF_PROTEINS'	518	397	0.465347	0.805394	0.148515	0.294036	0.811881	0.904793	1	1	0.376238	0.868948
'GO:0002478'	168	162	0.465347	0.805394	0.158416	0.30797	0.277228	0.411399	0.524752	0.759686	1	1
'GO:0032844'	280	270	0.465347	0.805394	0.247525	0.41604	0.188119	0.306419	0.118812	0.332556	1	1
'GO:0007599'	489	467	0.465347	0.805394	0.306931	0.484865	0.168317	0.281853	0.544554	0.778425	0.19802	0.654678
'GO:0022412'	180	175	0.465347	0.805394	0.326733	0.504159	0.841584	0.924724	0.623762	0.832906	1	1
'KEGG_PARKINSONS_DISEASE'	133	109	0.465347	0.805394	0.386139	0.565319	0.712871	0.825679	0.653465	0.853982	0.386139	0.878398
'MP:0000689'	237	223	0.465347	0.805394	0.455446	0.628114	0.00109989	0.00475362	0.29703	0.571889	0.663366	1
'REACTOME_GLYCOSAMINOGLYCAN_METABOLISM'	111	102	0.465347	0.805394	0.613861	0.752013	0.990099	1	0.663366	0.859008	0.326733	0.815214
'geneInHARs'	1586	599	0.465347	0.805394	0.617383	0.755917	0.118812	0.217407	0.178218	0.427196	0.540785	0.968666
'CCANNAGRKGGC_UNKNOWN'	117	107	0.465347	0.805394	0.623762	0.761664	0.108911	0.204062	1	1	1	1
'GO:0071345'	414	398	0.465347	0.805394	0.70297	0.81983	0.663366	0.785174	0.950495	0.999363	1	1
'GO:0022610'	798	756	0.465347	0.805394	0.762376	0.862398	0.891089	0.960058	0.165834	0.409517	0.19802	0.654678
'GO:0009410'	153	146	0.465347	0.805394	1	1	0.940594	0.992193	0.564356	0.791284	0.435644	0.9174
'GO:0071466'	151	145	0.465347	0.805394	1	1	0.990099	1	0.445545	0.706275	0.445545	0.920305
'GO:0018193'	529	504	0.475248	0.812	6.66666e-06	0.000167333	2e-06	2.80123e-05	0.00069993	0.00806518	0.90099	1
'GO:0042176'	161	153	0.475248	0.812	0.00549945	0.0282347	0.138614	0.243999	0.017982	0.0883532	0.247525	0.724369
'GO:0006397'	404	372	0.475248	0.812	0.00799201	0.0363991	0.00089991	0.00399588	0.435644	0.700362	0.792079	1
'GO:0007265'	131	128	0.475248	0.812	0.00799201	0.0363991	0.128713	0.231052	0.207921	0.468699	0.0693069	0.362185
'GO:0031344'	262	249	0.475248	0.812	0.02997	0.0967176	0.217822	0.342507	0.00169983	0.0151914	0.465347	0.933988
'GO:0009117'	942	873	0.475248	0.812	0.0443956	0.130585	0.128713	0.231052	0.356436	0.629167	0.50495	0.955152
'MP:0008489'	199	189	0.475248	0.812	0.0559441	0.155446	0.00269973	0.0101084	0.148515	0.379222	0.445545	0.920305
'MP:0008271'	116	110	0.475248	0.812	0.168317	0.321682	0.043956	0.100036	0.326733	0.603485	1	1
'GO:0007281'	139	137	0.475248	0.812	0.168317	0.321682	0.772277	0.874836	0.465347	0.720557	1	1
'abnormal_autonomic_nervous_system_morphology'	51	50	0.475248	0.812	0.19802	0.35672	0.016983	0.0449644	0.0990099	0.294179	1	1
'Chrna7'	55	54	0.475248	0.812	0.316832	0.495653	0.025974	0.063371	0.0594059	0.210705	0.00089991	0.012677
'abnormal_neuronal_precursor_cell_number'	30	30	0.475248	0.812	0.326733	0.504159	0.021978	0.0553973	0.207921	0.468699	1	1
'GO:0048754'	150	145	0.475248	0.812	0.376238	0.556231	0.00699301	0.0223481	0.772277	0.917837	0.19802	0.654678
'GO:0015931'	167	146	0.475248	0.812	0.524752	0.685608	0.782178	0.88165	0.673267	0.863456	1	1
'GO:0051707'	552	525	0.475248	0.812	0.693069	0.812056	0.633663	0.759927	0.386139	0.65658	0.90099	1
'GO:0042306'	130	125	0.475248	0.812	0.940594	0.979171	0.514851	0.64936	0.316832	0.595371	1	1
'GO:0030334'	402	388	0.475248	0.812	0.960396	0.996113	0.405941	0.544695	0.792079	0.932099	1	1
'GO:0000975'	361	342	0.485149	0.814805	1.2e-05	0.000239894	9.99999e-07	2.48794e-05	0.00599401	0.0401369	1	1
'MP:0002092'	157	150	0.485149	0.814805	0.000819992	0.00671145	0.000749993	0.00341029	0.158416	0.394303	0.544554	0.968666
'GO:0070848'	374	364	0.485149	0.814805	0.01998	0.0731521	0.00079992	0.00358699	0.623762	0.832906	0.811881	1
'GO:0006811'	1111	1034	0.485149	0.814805	0.020198	0.0737112	0.047952	0.10794	0.0693069	0.231704	1.25e-06	7.26922e-05
'MP:0004200'	160	152	0.485149	0.814805	0.021978	0.0781864	0.277228	0.411399	0.128713	0.348246	0.653465	1
'MP:0000852'	129	123	0.485149	0.814805	0.031968	0.102	0.00119999	0.00510839	0.50495	0.749175	0.0019998	0.0237463
'GO:0009743'	119	115	0.485149	0.814805	0.034965	0.108946	0.018981	0.0495034	0.257426	0.530269	0.366337	0.857432
'GO:0004721'	172	159	0.485149	0.814805	0.0693069	0.175324	0.0569431	0.125807	0.316832	0.595371	0.207921	0.670789
'GO:0046700'	990	932	0.485149	0.814805	0.0769231	0.190758	0.021978	0.0553973	0.346535	0.620374	0.49505	0.949892
'MP:0000562'	159	151	0.485149	0.814805	0.100899	0.227703	0.112887	0.210989	0.0579421	0.210705	0.113886	0.487347
'GO:0006974'	604	556	0.485149	0.814805	0.158416	0.30797	0.732673	0.84174	0.346535	0.620374	0.950495	1
'GO:0030168'	212	201	0.485149	0.814805	0.178218	0.332998	0.0891089	0.175206	0.633663	0.840196	0.0693069	0.362185
'GO:0000166'	2506	2270	0.485149	0.814805	0.175824	0.332998	0.187812	0.306419	0.693069	0.875984	0.148515	0.563264
'GO:0071774'	140	138	0.485149	0.814805	0.217822	0.378216	0.00259974	0.00979869	0.178218	0.427196	1	1
'GO:0000776'	106	101	0.485149	0.814805	0.287129	0.459691	0.031968	0.0754792	0.792079	0.932099	0.425743	0.910928
'GO:0031329'	584	545	0.485149	0.814805	0.29703	0.472528	0.732673	0.84174	0.19802	0.453587	0.023976	0.16993
'abnormal_astrocyte_morphology'	87	85	0.485149	0.814805	0.425743	0.601095	0.023976	0.0593256	0.594059	0.808462	0.108911	0.466937
'GO:0007155'	796	755	0.485149	0.814805	0.653465	0.783534	0.891089	0.960058	0.154845	0.394303	0.138614	0.551537
'GO:0042327'	608	584	0.485149	0.814805	0.693069	0.812056	0.415842	0.55568	0.851485	0.957815	1	1
'GO:0051174'	1446	1362	0.485149	0.814805	0.80198	0.890695	0.861386	0.938754	0.851485	0.957815	0.118812	0.491725
'MP:0006380'	136	129	0.485149	0.814805	1	1	0.346535	0.482681	0.891089	0.97483	1	1
'GO:0005088'	112	107	0.485149	0.814805	1	1	0.990099	1	0.930693	0.991865	0.524752	0.962474
'REACTOME_METABOLISM_OF_LIPIDS_AND_LIPOPROTEINS'	478	447	0.485149	0.814805	NA	NA	0.031968	0.0754792	0.584158	0.802687	0.594059	0.990681
'EPI.allDenovoMiDandLoF'	109	109	0.49505	0.817516	2.49999e-06	9.90787e-05	9.99999e-07	2.48794e-05	9.99999e-07	0.000168148	NA	NA
'GO:0033267'	128	124	0.49505	0.817516	0.0009999	0.00778888	0.00279972	0.010397	0.023976	0.108634	9.99999e-07	6.81081e-05
'ATAAGCT,MIR-21'	116	106	0.49505	0.817516	0.00799201	0.0363991	9.99999e-07	2.48794e-05	0.0115988	0.0648507	0.49505	0.949892
'GO:0019001'	403	356	0.49505	0.817516	0.00999001	0.0437353	0.118812	0.217407	0.415842	0.686517	0.0891089	0.428176
'GO:0030030'	805	764	0.49505	0.817516	0.011988	0.0497811	0.000109999	0.000662039	0.01998	0.0942924	0.00599401	0.058148
'GO:0021700'	166	158	0.49505	0.817516	0.011988	0.0497811	0.0029997	0.0110672	0.188119	0.440691	0.00229977	0.0262104
'GO:0030534'	114	111	0.49505	0.817516	0.0649351	0.170172	0.00319968	0.0116347	0.178218	0.427196	1.99999e-05	0.000566999
'REACTOME_HEMOSTASIS'	466	438	0.49505	0.817516	0.0769231	0.190758	0.045954	0.10427	0.435644	0.700362	0.891089	1
'GO:0007178'	184	178	0.49505	0.817516	0.108911	0.238864	0.425743	0.565249	0.752475	0.908091	0.574257	0.984441
'MP:0005333'	131	127	0.49505	0.817516	0.134865	0.278483	0.247525	0.377188	0.534653	0.768141	0.0919081	0.439763
'abnormal_embryonicORfetal_subventricular_zone_morphology'	31	30	0.49505	0.817516	0.140859	0.283097	0.028971	0.0694876	0.405941	0.677563	0.118812	0.491725
'GO:0036094'	2653	2407	0.49505	0.817516	0.206579	0.367522	0.250749	0.381846	0.465347	0.720557	0.188119	0.637748
'GO:0042254'	156	142	0.49505	0.817516	0.247525	0.41604	0.475248	0.610264	0.920792	0.987806	0.50495	0.955152
'GO:0015698'	133	122	0.49505	0.817516	0.257742	0.426549	0.356436	0.491643	0.445545	0.706275	0.012987	0.107498
'GO:0009056'	2057	1925	0.49505	0.817516	0.277228	0.447646	0.277228	0.411399	0.366337	0.637229	0.841584	1
'MP:0008280'	143	131	0.49505	0.817516	0.465347	0.635945	0.990099	1	0.673267	0.863456	1	1
'GO:0046822'	160	154	0.49505	0.817516	0.475248	0.642865	0.316832	0.454707	0.148515	0.379222	0.514851	0.961056
'GO:0031098'	126	116	0.49505	0.817516	0.564356	0.71502	0.188119	0.306419	0.524752	0.759686	1	1
'GO:0032271'	111	102	0.49505	0.817516	0.594059	0.738163	0.950495	0.992943	0.950495	0.999363	0.386139	0.878398
'MP:0004952'	159	149	0.49505	0.817516	0.752475	0.855481	0.014985	0.0408053	0.762376	0.916143	0.49505	0.949892
'GO:2000145'	425	411	0.49505	0.817516	0.861386	0.927047	0.405941	0.544695	0.80198	0.934546	1	1
'GO:0050790'	1977	1851	0.49505	0.817516	0.891089	0.942402	0.821782	0.912689	0.594059	0.808462	0.168317	0.604023
'GO:0007601'	207	194	0.49505	0.817516	1	1	0.920792	0.978584	0.732673	0.895621	0.663366	1
'GO:0048699'	1091	1047	0.50495	0.822493	0.000149999	0.00172003	1.25e-06	2.48794e-05	0.00089991	0.00954577	6.99997e-05	0.00146999
'GCAAAAA,MIR-129'	183	176	0.50495	0.822493	0.000583332	0.00529216	1.66666e-06	2.64452e-05	0.013986	0.0729845	0.00129987	0.0176533
'CCTGTGA,MIR-513'	125	116	0.50495	0.822493	0.012987	0.0530518	0.00419958	0.0147963	0.000449996	0.0060803	1	1
'Synaptic_vesicle'	380	363	0.50495	0.822493	0.025974	0.0882336	3.49998e-05	0.00025784	0.0693069	0.231704	3.99998e-05	0.000944997
'REACTOME_G1_S_TRANSITION'	112	101	0.50495	0.822493	0.04995	0.143194	0.60396	0.736371	0.544554	0.778425	0.376238	0.868948
'MP:0003059'	132	124	0.50495	0.822493	0.0659341	0.171992	0.0859141	0.172208	0.0709291	0.23643	0.564356	0.981565
'GO:0032880'	377	362	0.50495	0.822493	0.0693069	0.175324	0.138614	0.243999	0.158416	0.394303	0.207921	0.670789
'GO:0007005'	212	200	0.50495	0.822493	0.138614	0.27933	0.356436	0.491643	0.980198	1	0.594059	0.990681
'GO:0006486'	257	238	0.50495	0.822493	0.326733	0.504159	0.980198	1	0.742574	0.901414	0.445545	0.920305
'GO:0000082'	167	159	0.50495	0.822493	0.366337	0.545161	0.128713	0.231052	0.217822	0.482396	0.277228	0.766771
'GO:0072511'	234	222	0.50495	0.822493	0.376238	0.556231	0.643564	0.769767	0.267327	0.543269	0.017982	0.135044
'GO:0006790'	237	221	0.50495	0.822493	0.50495	0.667457	0.405941	0.544695	0.920792	0.987806	0.0693069	0.362185
'GO:0030802'	105	103	0.50495	0.822493	0.50495	0.667457	0.524752	0.660379	0.722772	0.893624	0.0549451	0.322838
'GO:0050778'	472	312	0.50495	0.822493	0.693069	0.812056	0.0792079	0.159612	0.90099	0.975321	1	1
'GO:0050730'	164	161	0.50495	0.822493	0.70297	0.81983	0.544554	0.678525	0.752475	0.908091	1	1
'GO:0042579'	126	123	0.50495	0.822493	0.752475	0.855481	0.960396	0.994586	0.683168	0.869278	1	1
'GO:0005815'	493	474	0.50495	0.822493	0.851485	0.924318	0.405941	0.544695	0.584158	0.802687	0.287129	0.769749
'GO:0001890'	133	127	0.50495	0.822493	0.910891	0.956182	0.0891089	0.175206	0.277228	0.550575	0.39604	0.889325
'GO:0030258'	134	126	0.50495	0.822493	0.920792	0.964782	0.524752	0.660379	0.207921	0.468699	1	1
'GO:0032561'	403	356	0.514851	0.824999	0.014985	0.0591803	0.0792079	0.159612	0.326733	0.603485	0.0792079	0.396564
'GO:0048634'	115	111	0.514851	0.824999	0.01998	0.0731521	0.0792079	0.159612	0.19802	0.453587	1	1
'MP:0003077'	162	149	0.508492	0.824999	0.0529471	0.149136	0.025974	0.063371	0.0639361	0.223628	0.207921	0.670789
'GO:0043068'	436	419	0.514851	0.824999	0.0693069	0.175324	0.237624	0.366781	0.346535	0.620374	0.782178	1
'GO:0006796'	2458	2279	0.514851	0.824999	0.0719281	0.181548	0.356436	0.491643	0.861386	0.959915	0.762376	1
'GO:0071559'	154	150	0.514851	0.824999	0.148515	0.294036	0.0990099	0.190223	0.851485	0.957815	0.534653	0.968666
'GO:0071417'	357	344	0.514851	0.824999	0.168317	0.321682	0.316832	0.454707	0.70297	0.882601	0.693069	1
'GO:0007017'	395	374	0.514851	0.824999	0.178218	0.332998	0.287129	0.423324	0.930693	0.991865	0.50495	0.955152
'GO:0071156'	264	256	0.514851	0.824999	0.19802	0.35672	0.386139	0.522762	0.237624	0.509835	0.732673	1
'GO:0065009'	2364	2214	0.514851	0.824999	0.237624	0.4033	0.217822	0.342507	0.147852	0.379222	0.257426	0.738106
'GO:0044344'	139	137	0.514851	0.824999	0.267327	0.436337	0.00319968	0.0116347	0.188119	0.440691	1	1
'GO:0051924'	133	128	0.514851	0.824999	0.336634	0.512782	0.50495	0.638647	0.39604	0.667416	0.034965	0.226573
'MP:0000414'	147	134	0.514851	0.824999	0.376238	0.556231	0.465347	0.602666	0.158416	0.394303	1	1
'GO:0010951'	218	197	0.514851	0.824999	0.455446	0.628114	0.663366	0.785174	0.376238	0.647015	0.277228	0.766771
'REACTOME_G_ALPHA_S_SIGNALLING_EVENTS'	121	119	0.514851	0.824999	0.514851	0.676585	0.465347	0.602666	0.158416	0.394303	0.168317	0.604023
'GO:0043086'	695	650	0.514851	0.824999	0.544554	0.700141	0.752475	0.857542	0.287129	0.561397	0.01998	0.146649
'GO:0015293'	129	122	0.514851	0.824999	0.574257	0.721495	0.336634	0.472662	0.851485	0.957815	0.584158	0.985767
'GO:0005924'	135	129	0.514851	0.824999	0.60396	0.745952	0.386139	0.522762	0.80198	0.934546	0.141858	0.563264
'MP:0002628'	239	229	0.514851	0.824999	0.683168	0.804628	0.207921	0.330836	0.584158	0.802687	0.772277	1
'GO:0010952'	129	125	0.514851	0.824999	0.841584	0.917538	0.90099	0.966137	0.405941	0.677563	1	1
'GO:0046488'	138	128	0.514851	0.824999	0.881188	0.936314	0.584158	0.717238	0.722772	0.893624	0.435644	0.9174
'GO:0040012'	460	444	0.514851	0.824999	0.920792	0.964782	0.366337	0.503158	0.752475	0.908091	1	1
'MP:0008561'	129	121	0.514851	0.824999	1	1	0.594059	0.727426	0.940594	0.995872	1	1
'REACTOME_DNA_REPLICATION'	192	180	0.524752	0.834382	0.00463995	0.0244898	0.465347	0.602666	0.435644	0.700362	0.277228	0.766771
'GO:0030139'	165	149	0.524752	0.834382	0.022977	0.080598	0.00899101	0.0272371	0.188119	0.440691	0.366337	0.857432
'GO:0009146'	623	579	0.524752	0.834382	0.0296197	0.0967176	0.00529947	0.0181365	0.257426	0.530269	0.217822	0.677668
'GO:0004674'	445	409	0.524752	0.834382	0.032967	0.104596	0.455446	0.594595	0.851485	0.957815	0.386139	0.878398
'GO:0072358'	692	662	0.524752	0.834382	0.047952	0.138521	5.49997e-05	0.000377022	0.00999001	0.0574109	0.970297	1
'GO:0008509'	241	221	0.524752	0.834382	0.121878	0.257552	0.336634	0.472662	0.346535	0.620374	0.00599401	0.058148
'GO:0001883'	1895	1738	0.524752	0.834382	0.19668	0.35672	0.217822	0.342507	0.772277	0.917837	0.0891089	0.428176
'MP:0001876'	109	106	0.524752	0.834382	0.287129	0.459691	0.841584	0.924724	0.871287	0.966205	1	1
'REACTOME_GASTRIN_CREB_SIGNALLING_PATHWAY_VIA_PKC_AND_MAPK'	205	192	0.524752	0.834382	0.524752	0.685608	0.762376	0.867954	0.70297	0.882601	1	1
'GO:0052547'	356	330	0.524752	0.834382	0.613861	0.752013	0.881188	0.95165	0.257426	0.530269	0.376238	0.868948
'GO:0031349'	215	203	0.524752	0.834382	0.653465	0.783534	0.138614	0.243999	0.960396	1	0.940594	1
'MP:0002082'	266	256	0.534653	0.834913	3.49999e-05	0.000556794	6e-07	2.48794e-05	0.00179982	0.0157138	3.99999e-05	0.000944997
'GO:0035257'	130	119	0.534653	0.834913	0.00699301	0.0330783	0.000179998	0.00101849	0.0594059	0.210705	1	1
'abnormal_forebrain_development'	134	126	0.534653	0.834913	0.00819918	0.0372675	3.66665e-05	0.000268375	0.336634	0.611816	1	1
'MP:0003633'	159	152	0.534653	0.834913	0.0156984	0.0616744	0.00739926	0.0235799	0.000339997	0.00488479	0.000279997	0.00466937
'GO:0001503'	190	185	0.534653	0.834913	0.0792079	0.190758	0.0693069	0.144405	0.663366	0.859008	1	1
'MP:0005027'	100	93	0.534653	0.834913	0.120879	0.25568	0.336634	0.472662	0.594059	0.808462	0.168317	0.604023
'GO:0051674'	663	634	0.534653	0.834913	0.146853	0.294036	0.00999001	0.0297739	0.132867	0.358631	0.960396	1
'MP:0002229'	112	105	0.534653	0.834913	0.178218	0.332998	0.633663	0.759927	0.722772	0.893624	0.0659341	0.362185
'GO:0032550'	1892	1735	0.534653	0.834913	0.19758	0.35672	0.19802	0.318884	0.673267	0.863456	0.0693069	0.362185
'GAGCCAG,MIR-149'	145	134	0.534653	0.834913	0.257426	0.426338	0.00279972	0.010397	0.544554	0.778425	1	1
'GO:0008286'	151	146	0.534653	0.834913	0.267327	0.436337	0.128713	0.231052	0.990099	1	0.584158	0.985767
'MP:0006042'	214	204	0.534653	0.834913	0.277228	0.447646	0.0729271	0.151116	0.60396	0.815095	0.118812	0.491725
'GO:0045089'	152	141	0.534653	0.834913	0.386139	0.565319	0.0594059	0.127403	0.960396	1	1	1
'GO:0006816'	201	192	0.534653	0.834913	0.39604	0.571664	0.485149	0.619821	0.118812	0.332556	0.0594059	0.331039
'abnormal_stratification_in_cerebral_cortex'	25	25	0.534653	0.834913	0.405941	0.581865	0.0693069	0.144405	0.227723	0.495619	1	1
'GO:0003205'	116	115	0.534653	0.834913	0.425743	0.601095	0.043956	0.100036	0.178218	0.427196	0.544554	0.968666
'GO:0016192'	872	822	0.534653	0.834913	0.455446	0.628114	0.044955	0.102207	0.514851	0.753522	0.014985	0.118832
'GO:0043087'	353	322	0.534653	0.834913	0.574257	0.721495	0.910891	0.971246	0.445545	0.706275	0.011988	0.102214
'GO:0046660'	109	102	0.534653	0.834913	0.673267	0.79796	0.306931	0.444149	0.326733	0.603485	1	1
'GO:0008201'	131	127	0.534653	0.834913	0.683168	0.804628	0.990099	1	0.653465	0.853982	1	1
'GO:0008360'	107	104	0.534653	0.834913	0.712871	0.827531	0.544554	0.678525	0.485149	0.734681	1	1
'GO:0031225'	146	138	0.534653	0.834913	0.742574	0.851078	0.811881	0.904793	0.336634	0.611816	0.366337	0.857432
'GO:0007608'	450	391	0.534653	0.834913	0.782178	0.878201	0.712871	0.825679	0.376238	0.647015	0.554455	0.977842
'GO:0030335'	231	224	0.534653	0.834913	0.861386	0.927047	0.247525	0.377188	0.792079	0.932099	0.663366	1
'GO:0005539'	176	169	0.534653	0.834913	0.881188	0.936314	1	1	0.554455	0.785161	1	1
'GO:0007218'	123	111	0.534653	0.834913	1	1	0.792079	0.889717	0.70297	0.882601	0.346535	0.83789
'GO:0001067'	361	342	0.554455	0.837589	1.16666e-05	0.000239894	9.99999e-07	2.48794e-05	0.00599401	0.0401369	1	1
'AGCYRWTTC_UNKNOWN'	122	110	0.554455	0.837589	1.99999e-05	0.000344885	0.00689931	0.0223481	0.030969	0.129944	0.108911	0.466937
'GO:0003713'	273	266	0.554455	0.837589	7.99996e-05	0.00102681	2.33333e-05	0.000180079	0.011988	0.0654154	1	1
'GO:0030900'	293	278	0.554455	0.837589	0.000229998	0.00239431	9.99999e-07	2.48794e-05	0.00419958	0.0302636	0.158416	0.58707
'GO:0022603'	610	583	0.554455	0.837589	0.00269973	0.0160492	3.99998e-05	0.000289967	0.00419958	0.0302636	0.50495	0.955152
'GO:0007346'	323	311	0.544554	0.837589	0.00269973	0.0160492	0.128713	0.231052	0.0693069	0.231704	0.742574	1
'GATTGGY_V_ddSS_NFY_Q6_01'	1160	1084	0.554455	0.837589	0.00679932	0.0330783	0.00999001	0.0297739	0.128713	0.348246	0.207921	0.670789
'MP:0002085'	196	184	0.554455	0.837589	0.012987	0.0530518	0.00319968	0.0116347	0.105894	0.311373	0.722772	1
'GO:1901861'	114	110	0.554455	0.837589	0.01998	0.0731521	0.0693069	0.144405	0.108911	0.312551	1	1
'GO:0016202'	114	110	0.544554	0.837589	0.021978	0.0781864	0.0599401	0.128427	0.0693069	0.231704	1	1
'GO:0045787'	111	108	0.554455	0.837589	0.028971	0.0952914	0.00899101	0.0272371	0.168317	0.409517	0.475248	0.937271
'GO:0004672'	618	573	0.554455	0.837589	0.02997	0.0967176	0.475248	0.610264	0.950495	0.999363	0.485149	0.943668
'GO:0016265'	1137	1086	0.544554	0.837589	0.04995	0.143194	0.00999001	0.0297739	0.188119	0.440691	0.287129	0.769749
'GO:0072523'	662	616	0.554455	0.837589	0.0531947	0.149461	0.012987	0.0368805	0.237624	0.509835	0.247525	0.724369
'GO:0034655'	947	889	0.554455	0.837589	0.0669331	0.174196	0.012987	0.0368805	0.475248	0.727943	0.445545	0.920305
'GO:0044270'	990	932	0.554455	0.837589	0.0669331	0.174196	0.0594059	0.127403	0.366337	0.637229	0.475248	0.937271
'GO:0006793'	2503	2320	0.544554	0.837589	0.0839161	0.198707	0.425743	0.565249	0.821782	0.944529	0.732673	1
'KEGG_ENDOCYTOSIS'	183	175	0.554455	0.837589	0.0990099	0.224112	0.0749251	0.154832	0.712871	0.888642	0.00699301	0.0647353
'GO:0048870'	663	634	0.554455	0.837589	0.13986	0.281339	0.010989	0.032173	0.138861	0.367383	0.990099	1
'GO:0071560'	153	149	0.544554	0.837589	0.168317	0.321682	0.0990099	0.190223	0.851485	0.957815	0.60396	0.998384
'GO:1901575'	1923	1804	0.554455	0.837589	0.16983	0.324026	0.118812	0.217407	0.356436	0.629167	0.772277	1
'KEGG_CALCIUM_SIGNALING_PATHWAY'	178	165	0.544554	0.837589	0.178218	0.332998	0.128713	0.231052	0.811881	0.939811	0.0792079	0.396564
'GO:1901699'	385	370	0.544554	0.837589	0.178218	0.332998	0.188119	0.306419	0.80198	0.934546	0.80198	1
'GO:1901265'	2507	2271	0.544554	0.837589	0.185814	0.344935	0.247525	0.377188	0.60396	0.815095	0.138614	0.551537
'REACTOME_PLATELET_ACTIVATION_SIGNALING_AND_AGGREGATION'	208	191	0.554455	0.837589	0.247525	0.41604	0.247525	0.377188	0.841584	0.955676	0.693069	1
'GO:0042623'	289	267	0.544554	0.837589	0.273726	0.44646	0.020979	0.0536656	0.0693069	0.231704	0.584158	0.985767
'GO:0031253'	181	172	0.554455	0.837589	0.277228	0.447646	0.0594059	0.127403	0.04995	0.188978	0.554455	0.977842
'GO:0031399'	1085	1039	0.544554	0.837589	0.277228	0.447646	0.178218	0.29452	0.19802	0.453587	0.544554	0.968666
'GO:0044092'	863	809	0.544554	0.837589	0.29703	0.472528	0.712871	0.825679	0.148515	0.379222	0.0693069	0.362185
'GO:0009101'	305	283	0.544554	0.837589	0.336634	0.512782	0.980198	1	0.90099	0.975321	0.346535	0.83789
'REACTOME_SLC_MEDIATED_TRANSMEMBRANE_TRANSPORT'	241	234	0.554455	0.837589	0.376238	0.556231	0.475248	0.610264	0.80198	0.934546	0.60396	0.998384
'GO:0030100'	127	124	0.554455	0.837589	0.465347	0.635945	0.0792079	0.159612	0.930693	0.991865	0.405941	0.894726
'GO:0051329'	337	323	0.554455	0.837589	0.475248	0.642865	0.0792079	0.159612	0.277228	0.550575	0.247525	0.724369
'GO:0019207'	137	132	0.544554	0.837589	0.475248	0.642865	0.267327	0.400902	0.19802	0.453587	0.0792079	0.396564
'MP:0010124'	196	184	0.544554	0.837589	0.514851	0.676585	0.475248	0.610264	0.940594	0.995872	0.0211979	0.1536
'GO:0022613'	239	222	0.544554	0.837589	0.554455	0.70604	0.39604	0.534571	0.960396	1	0.70297	1
'MP:0002451'	237	225	0.544554	0.837589	0.564356	0.71502	0.455446	0.594595	0.772277	0.917837	0.574257	0.984441
'GO:0043406'	189	179	0.554455	0.837589	0.564356	0.71502	0.475248	0.610264	0.772277	0.917837	1	1
'GO:0010817'	206	193	0.554455	0.837589	0.663366	0.790372	0.564356	0.697454	0.693069	0.875984	0.031968	0.211999
'GO:0048872'	152	142	0.544554	0.837589	0.722772	0.83559	0.148515	0.258025	0.237624	0.509835	1	1
'GO:0051056'	436	401	0.544554	0.837589	0.732673	0.843153	0.841584	0.924724	0.356436	0.629167	0.158416	0.58707
'GO:0008234'	161	145	0.544554	0.837589	0.752475	0.855481	0.871287	0.944102	0.821782	0.944529	1	1
'GO:2000147'	236	229	0.554455	0.837589	0.811881	0.89728	0.247525	0.377188	0.851485	0.957815	0.693069	1
'GO:0051345'	630	591	0.544554	0.837589	0.861386	0.927047	0.673267	0.793169	0.514851	0.753522	0.148515	0.563264
'MP:0008560'	130	123	0.544554	0.837589	0.891089	0.942402	0.336634	0.472662	0.217822	0.482396	1	1
'GO:0016053'	283	266	0.554455	0.837589	0.920792	0.964782	1	1	0.821782	0.944529	0.138614	0.551537
'GO:0030246'	227	212	0.554455	0.837589	0.930693	0.971102	0.910891	0.971246	0.940594	0.995872	0.425743	0.910928
'GO:0046474'	191	180	0.554455	0.837589	0.950495	0.987658	0.871287	0.944102	0.80198	0.934546	0.148515	0.563264
'MP:0003109'	121	112	0.544554	0.837589	1	1	0.336634	0.472662	0.960396	1	0.49505	0.949892
'abnormal_paired-pulse_facilitation'	40	38	0.574257	0.841725	0.000159998	0.00178047	0.000709993	0.0032414	0.108911	0.312551	0.030969	0.208421
'MP:0001489'	120	113	0.574257	0.841725	0.000589994	0.00533119	0.000239998	0.00129348	0.0769231	0.25112	0.00229977	0.0262104
'REACTOME_DEVELOPMENTAL_BIOLOGY'	396	371	0.574257	0.841725	0.00222998	0.0139543	1.5e-05	0.000122428	0.60396	0.815095	0.017982	0.135044
'GO:0061061'	399	382	0.574257	0.841725	0.00409959	0.0221554	0.000599994	0.00283033	0.445545	0.706275	0.277228	0.766771
'GO:0010564'	439	423	0.564356	0.841725	0.00479952	0.0250395	0.027972	0.0673049	0.188119	0.440691	0.792079	1
'MP:0001505'	118	104	0.564356	0.841725	0.01998	0.0731521	0.00119988	0.00510839	0.257426	0.530269	0.033966	0.222003
'GO:0051130'	500	479	0.574257	0.841725	0.01998	0.0731521	0.032967	0.077435	0.012987	0.0695295	0.445545	0.920305
'GO:0071103'	219	186	0.574257	0.841725	0.023976	0.0830177	9.99999e-07	2.48794e-05	0.0891089	0.272611	0.108911	0.466937
'GO:0032268'	1341	1276	0.574257	0.841725	0.033966	0.106717	0.027972	0.0673049	0.0792079	0.25112	0.326733	0.815214
'GO:0007010'	681	638	0.574257	0.841725	0.037962	0.116044	0.015984	0.0430733	0.188119	0.440691	0.891089	1
'GO:0006753'	950	881	0.564356	0.841725	0.050295	0.143818	0.178218	0.29452	0.336634	0.611816	0.594059	0.990681
'GO:0009894'	653	610	0.564356	0.841725	0.0693069	0.175324	0.653465	0.777919	0.257426	0.530269	0.036963	0.236147
'GO:0031400'	339	328	0.574257	0.841725	0.0792079	0.190758	0.267327	0.400902	0.033966	0.140699	0.108911	0.466937
'GO:0019439'	993	934	0.574257	0.841725	0.0839161	0.198707	0.026973	0.0655266	0.356436	0.629167	0.584158	0.985767
'GO:0048638'	111	105	0.564356	0.841725	0.0839161	0.198707	0.027972	0.0673049	0.044955	0.174441	1	1
'GO:1901361'	1027	967	0.574257	0.841725	0.100899	0.227703	0.0594059	0.127403	0.415842	0.686517	0.514851	0.961056
'MP:0002060'	102	98	0.564356	0.841725	0.132867	0.274608	0.277228	0.411399	0.584158	0.802687	1	1
'GO:0009719'	1063	1029	0.574257	0.841725	0.138614	0.27933	0.0079992	0.0248633	0.920792	0.987806	0.287129	0.769749
'GO:0010942'	454	436	0.564356	0.841725	0.138614	0.27933	0.148515	0.258025	0.475248	0.727943	0.861386	1
'MP:0005293'	326	306	0.564356	0.841725	0.186813	0.344935	0.033966	0.0795345	0.028971	0.123617	0.613861	1
'GO:0035639'	1883	1726	0.564356	0.841725	0.186813	0.344935	0.227723	0.353664	0.732673	0.895621	0.128713	0.52222
'GO:0032555'	1918	1760	0.574257	0.841725	0.19748	0.35672	0.227723	0.353664	0.594059	0.808462	0.118812	0.491725
'MP:0002447'	105	98	0.574257	0.841725	0.207921	0.367522	0.033966	0.0795345	0.90099	0.975321	0.49505	0.949892
'MP:0001730'	288	276	0.564356	0.841725	0.211788	0.373481	0.000219998	0.00120283	0.148515	0.379222	0.792079	1
'MP:0002652'	102	99	0.564356	0.841725	0.247525	0.41604	0.0619381	0.132458	0.0989011	0.294179	0.475248	0.937271
'GO:0030017'	146	139	0.574257	0.841725	0.267327	0.436337	0.108911	0.204062	0.415842	0.686517	0.00149985	0.0194381
'GO:0017171'	187	172	0.564356	0.841725	0.316832	0.495653	0.831683	0.917845	0.465347	0.720557	1	1
'GO:0050795'	138	134	0.564356	0.841725	0.366337	0.545161	0.04995	0.111662	0.020979	0.0977872	1	1
'abnormal_glial_cell_physiology'	57	56	0.574257	0.841725	0.366337	0.545161	0.0693069	0.144405	0.287129	0.561397	1	1
'GO:0044723'	507	464	0.574257	0.841725	0.415842	0.591553	0.277228	0.411399	0.950495	0.999363	0.148515	0.563264
'abnormal_axon_extension'	48	46	0.574257	0.841725	0.435644	0.609361	0.118812	0.217407	0.158416	0.394303	1	1
'abnormal_sleep_behavior'	48	45	0.564356	0.841725	0.465347	0.635945	0.435644	0.575364	0.168317	0.409517	1	1
'GO:0051348'	188	185	0.564356	0.841725	0.49505	0.659385	0.366337	0.503158	0.237624	0.509835	0.025974	0.181259
'GO:0005975'	743	676	0.564356	0.841725	0.49505	0.659385	0.574257	0.707762	0.90099	0.975321	0.39604	0.889325
'GO:0030799'	112	110	0.574257	0.841725	0.524752	0.685608	0.564356	0.697454	0.673267	0.863456	0.0689311	0.362185
'GO:0051325'	341	327	0.574257	0.841725	0.534653	0.692933	0.108911	0.204062	0.336634	0.611816	0.207921	0.670789
'GO:0030808'	108	106	0.564356	0.841725	0.574257	0.721495	0.49505	0.629634	0.653465	0.853982	0.0693069	0.362185
'GO:0051223'	294	283	0.574257	0.841725	0.653465	0.783534	0.29703	0.433973	0.60396	0.815095	0.227723	0.693406
'GO:0042742'	146	140	0.574257	0.841725	0.653465	0.783534	0.544554	0.678525	0.90099	0.975321	0.534653	0.968666
'GO:0008083'	167	155	0.564356	0.841725	0.742574	0.851078	0.60396	0.736371	0.277228	0.550575	0.445545	0.920305
'MP:0001973'	104	98	0.574257	0.841725	0.782178	0.878201	1	1	0.207921	0.468699	0.316832	0.811948
'GO:0008015'	262	246	0.574257	0.841725	0.841584	0.917538	0.732673	0.84174	0.80198	0.934546	0.722772	1
'GO:0015992'	136	117	0.574257	0.841725	0.861386	0.927047	0.534653	0.670607	0.90099	0.975321	0.405941	0.894726
'GO:0044272'	118	115	0.574257	0.841725	0.861386	0.927047	0.881188	0.95165	1	1	0.356436	0.846488
'GO:0044283'	415	393	0.564356	0.841725	0.871287	0.93149	0.920792	0.978584	0.960396	1	0.415842	0.905114
'GO:0008652'	119	112	0.574257	0.841725	1	1	0.970297	1	0.70297	0.882601	1	1
'GO:0009100'	354	325	0.575425	0.842891	0.316832	0.495653	0.990099	1	0.881188	0.972434	0.564356	0.981565
'GO:0006396'	658	608	0.584158	0.843702	0.00999001	0.0437353	0.00799201	0.0248633	0.653465	0.853982	0.970297	1
'GO:0048598'	502	491	0.584158	0.843702	0.018981	0.070756	9.99999e-07	2.48794e-05	0.000349997	0.00499681	0.782178	1
'GO:0009207'	621	577	0.584158	0.843702	0.0289797	0.0952914	0.00599401	0.0197107	0.237624	0.509835	0.257426	0.738106
'MP:0010402'	200	190	0.584158	0.843702	0.0652935	0.170913	0.00239976	0.00921329	0.0719281	0.238013	1	1
'CGTSACG_V_ddSS_PAX3_B'	148	139	0.584158	0.843702	0.128713	0.26651	0.00059994	0.00283033	0.03996	0.15886	0.0792079	0.396564
'GO:0008236'	184	169	0.584158	0.843702	0.138614	0.27933	0.960396	0.994586	0.564356	0.791284	1	1
'MP:0005294'	110	107	0.584158	0.843702	0.158416	0.30797	0.247525	0.377188	0.60396	0.815095	0.0939061	0.446497
'GCGNNANTTCC_UNKNOWN'	123	111	0.584158	0.843702	0.247525	0.41604	0.0990099	0.190223	0.722772	0.893624	0.39604	0.889325
'MP:0000585'	126	120	0.584158	0.843702	0.287129	0.459691	0.277228	0.411399	0.49505	0.740291	0.435644	0.9174
'REACTOME_SIGNALING_BY_FGFR_IN_DISEASE'	127	121	0.584158	0.843702	0.326733	0.504159	0.021978	0.0553973	0.158416	0.394303	1	1
'GO:0002218'	124	115	0.584158	0.843702	0.39604	0.571664	0.0549451	0.12163	0.861386	0.959915	1	1
'GO:0044106'	122	113	0.584158	0.843702	0.39604	0.571664	0.594059	0.727426	0.90099	0.975321	0.188119	0.637748
'GO:0043687'	196	182	0.584158	0.843702	0.50495	0.667457	0.90099	0.966137	0.980198	1	0.158416	0.58707
'abnormal_microglial_cell_morphology'	54	51	0.584158	0.843702	0.534653	0.692933	0.108911	0.204062	0.990099	1	0.227723	0.693406
'GO:0032496'	201	194	0.584158	0.843702	0.584158	0.729068	0.534653	0.670607	0.366337	0.637229	1	1
'KEGG_VASCULAR_SMOOTH_MUSCLE_CONTRACTION'	115	112	0.584158	0.843702	0.653465	0.783534	0.0792079	0.159612	0.861386	0.959915	1	1
'GO:0016798'	126	112	0.584158	0.843702	0.742574	0.851078	1	1	0.940594	0.995872	1	1
'MP:0005348'	144	137	0.584158	0.843702	0.752475	0.855481	0.287129	0.423324	0.485149	0.734681	1	1
'GO:0010810'	107	103	0.584158	0.843702	0.792079	0.883608	0.811881	0.904793	0.564356	0.791284	1	1
'GO:0003013'	263	247	0.584158	0.843702	0.811881	0.89728	0.712871	0.825679	0.732673	0.895621	0.772277	1
'GO:0005856'	1814	1708	0.584158	0.843702	0.960396	0.996113	0.821782	0.912689	0.841584	0.955676	0.732673	1
'GO:0050953'	208	195	0.584158	0.843702	1	1	0.950495	0.992943	0.742574	0.901414	0.673267	1
'MP:0002272'	121	114	0.594059	0.84771	0.000409996	0.00397502	3.24999e-05	0.000243374	0.00159984	0.0145265	1e-07	6.81081e-05
'GO:0090287'	152	146	0.594059	0.84771	0.00159984	0.0107882	0.0219978	0.0553973	0.336634	0.611816	0.613861	1
'abnormal_parietal_lobe_morphology'	25	24	0.594059	0.84771	0.00359964	0.0200285	0.00209979	0.00820038	6.99997e-05	0.00141874	1	1
'GO:0051094'	702	677	0.594059	0.84771	0.026973	0.090538	5.99994e-05	0.000399234	0.00899101	0.0531978	0.90099	1
'REACTOME_SIGNALING_BY_EGFR_IN_CANCER'	109	103	0.594059	0.84771	0.0609391	0.162528	0.00309969	0.0113622	0.0891089	0.272611	1	1
'GO:0046434'	719	672	0.594059	0.84771	0.0928907	0.214341	0.00899101	0.0272371	0.247525	0.521226	0.336634	0.823609
'GO:0044702'	746	684	0.594059	0.84771	0.0990099	0.224112	0.168317	0.281853	0.037962	0.153608	0.544554	0.968666
'GO:0005840'	227	202	0.594059	0.84771	0.326733	0.504159	0.138614	0.243999	0.80198	0.934546	0.574257	0.984441
'GO:0044449'	161	153	0.594406	0.84771	0.39604	0.571664	0.0693069	0.144405	0.50495	0.749175	0.00139986	0.0182465
'REACTOME_POST_TRANSLATIONAL_PROTEIN_MODIFICATION'	188	169	0.594059	0.84771	0.465347	0.635945	0.851485	0.931543	0.891089	0.97483	0.178218	0.619936
'KEGG_REGULATION_OF_ACTIN_CYTOSKELETON'	216	201	0.594059	0.84771	0.485149	0.651963	0.445545	0.585374	0.881188	0.972434	1	1
'REACTOME_DIABETES_PATHWAYS'	133	127	0.594059	0.84771	0.524752	0.685608	0.247525	0.377188	0.881188	0.972434	0.356436	0.846488
'GO:0044455'	155	131	0.594059	0.84771	0.524752	0.685608	0.732673	0.84174	0.841584	0.955676	1	1
'GO:1900371'	108	106	0.594059	0.84771	0.574257	0.721495	0.445545	0.585374	0.653465	0.853982	0.0891089	0.428176
'MP:0008873'	127	122	0.591409	0.84771	0.613861	0.752013	0.386139	0.522762	0.80198	0.934546	0.435644	0.9174
'MP:0000920'	123	113	0.594059	0.84771	0.623762	0.761664	0.0699301	0.145437	0.990099	1	1	1
'GO:0004857'	329	300	0.594059	0.84771	0.851485	0.924318	0.980198	1	0.287129	0.561397	0.0891089	0.428176
'GO:0009260'	145	130	0.594059	0.84771	0.881188	0.936314	0.950495	0.992943	0.0939061	0.286515	1	1
'GO:0005925'	130	125	0.594059	0.84771	1	1	0.80198	0.89817	0.891089	0.97483	0.0891089	0.428176
'GO:0030203'	148	140	0.594059	0.84771	1	1	0.940594	0.992193	0.772277	0.917837	0.39604	0.889325
'GO:0016604'	281	271	0.60396	0.848536	0.00109989	0.00825544	0.000169998	0.000964315	0.00129987	0.0126099	0.148515	0.563264
'GO:0051726'	750	719	0.60396	0.848536	0.00229977	0.0143118	0.00699301	0.0223481	0.0649351	0.225731	0.970297	1
'GO:0010975'	212	201	0.60396	0.848536	0.010989	0.0469688	0.0990099	0.190223	0.000319997	0.00471684	0.316832	0.811948
'GO:0009164'	655	609	0.60396	0.848536	0.0404696	0.122057	0.011988	0.0346066	0.257426	0.530269	0.217822	0.677668
'GO:0065008'	2420	2292	0.60396	0.848536	0.0529471	0.149136	0.020979	0.0536656	0.024975	0.110946	0.046953	0.285495
'GO:0055082'	615	589	0.60396	0.848536	0.118812	0.251925	0.00599401	0.0197107	0.0549451	0.204803	0.000359996	0.00559227
'MP:0002079'	214	201	0.60396	0.848536	0.118812	0.251925	0.0769231	0.158383	0.188119	0.440691	0.168317	0.604023
'MP:0001925'	598	555	0.60396	0.848536	0.138614	0.27933	0.386139	0.522762	0.257426	0.530269	1	1
'GO:0001882'	1906	1748	0.60396	0.848536	0.16983	0.324026	0.168317	0.281853	0.742574	0.901414	0.108911	0.466937
'GO:0071901'	105	102	0.60396	0.848536	0.188119	0.344935	0.128713	0.231052	0.045954	0.177408	0.016983	0.130568
'GO:0009057'	790	741	0.60396	0.848536	0.207921	0.367522	0.158416	0.269248	0.267327	0.543269	0.772277	1
'MP:0001762'	100	92	0.60396	0.848536	0.376238	0.556231	0.722772	0.834166	0.891089	0.97483	1	1
'GO:0006576'	122	113	0.60396	0.848536	0.405941	0.581865	0.50495	0.638647	1	1	0.217822	0.677668
'MP:0000691'	425	405	0.60396	0.848536	0.455446	0.628114	0.0749251	0.154832	0.584158	0.802687	0.90099	1
'GO:0032559'	1556	1440	0.60396	0.848536	0.519481	0.681875	0.485149	0.619821	0.752475	0.908091	0.217822	0.677668
'GO:0002237'	212	204	0.60396	0.848536	0.554455	0.70604	0.633663	0.759927	0.356436	0.629167	1	1
'MP:0002075'	111	103	0.60396	0.848536	0.574257	0.721495	0.940594	0.992193	0.346535	0.620374	0.485149	0.943668
'GO:0046390'	149	132	0.60396	0.848536	0.811881	0.89728	0.980198	1	0.0849151	0.266608	1	1
'GO:0009411'	104	100	0.60396	0.848536	0.861386	0.927047	0.70297	0.816713	0.50495	0.749175	1	1
'GO:0044711'	426	403	0.60396	0.848536	0.861386	0.927047	0.90099	0.966137	0.940594	0.995872	0.366337	0.857432
'GO:0051272'	242	235	0.60396	0.848536	0.871287	0.93149	0.267327	0.400902	0.861386	0.959915	0.722772	1
'GO:0002683'	180	172	0.60396	0.848536	1	1	0.386139	0.522762	0.485149	0.734681	0.633663	1
'GO:0015629'	372	354	0.60396	0.848536	1	1	0.960396	0.994586	0.851485	0.957815	1	1
'GO:0004222'	125	115	0.60396	0.848536	1	1	1	1	0.861386	0.959915	0.148515	0.563264
'MP:0004924'	278	261	0.613861	0.852418	2.3e-06	9.90787e-05	1e-07	2.06273e-05	0.000319997	0.00471684	0.00219978	0.0254546
'abnormal_neural_tube_morphologyORdevelopment'	395	379	0.613861	0.852418	0.00436996	0.0235041	7.99992e-05	0.000514216	0.0990099	0.294179	0.168317	0.604023
'GO:0007626'	151	147	0.613861	0.852418	0.010989	0.0469688	4.99998e-05	0.000346941	0.00799201	0.0488123	9.99999e-07	6.81081e-05
'AAAGGAT,MIR-501'	126	119	0.613861	0.852418	0.0659341	0.171992	5.49997e-05	0.000377022	0.475248	0.727943	0.0693069	0.362185
'GO:0004386'	155	143	0.613861	0.852418	0.0679932	0.175324	7.99992e-05	0.000514216	0.128713	0.348246	0.0749251	0.388856
'REACTOME_ADAPTIVE_IMMUNE_SYSTEM'	539	492	0.613861	0.852418	0.0792079	0.190758	0.118812	0.217407	0.158416	0.394303	0.693069	1
'abnormal_dopaminergic_neuron_morphology'	29	28	0.613861	0.852418	0.108911	0.238864	0.00559944	0.0191342	0.023976	0.108634	1	1
'GO:0000075'	239	233	0.613861	0.852418	0.138614	0.27933	0.29703	0.433973	0.287129	0.561397	0.643564	1
'GO:0007018'	171	163	0.613861	0.852418	0.405941	0.581865	0.673267	0.793169	0.970297	1	0.287129	0.769749
'GO:0044262'	144	131	0.613861	0.852418	0.514851	0.676585	0.138614	0.243999	0.623762	0.832906	1	1
'GO:0033124'	356	325	0.613861	0.852418	0.584158	0.729068	0.871287	0.944102	0.514851	0.753522	0.012987	0.107498
'GO:0016788'	797	716	0.613861	0.852418	0.653465	0.783534	0.792079	0.889717	0.891089	0.97483	0.623762	1
'GO:0006633'	114	106	0.613861	0.852418	0.782178	0.878201	0.871287	0.944102	0.841584	0.955676	0.0693069	0.362185
'GO:0002252'	444	297	0.613861	0.852418	0.831683	0.910699	0.990099	1	0.663366	0.859008	1	1
'GO:0000165'	202	187	0.613861	0.852418	0.841584	0.917538	0.277228	0.411399	0.49505	0.740291	1	1
'GO:0051270'	475	458	0.613861	0.852418	0.90099	0.949317	0.336634	0.472662	0.316832	0.595371	1	1
'Module.M17'	42	38	0.613861	0.852418	0.940594	0.979171	0.346535	0.482681	0.623762	0.832906	0.0939061	0.446497
'GO:0046394'	283	266	0.613861	0.852418	0.940594	0.979171	1	1	0.712871	0.888642	0.217822	0.677668
'GO:0016125'	110	105	0.613861	0.852418	1	1	0.940594	0.992193	0.653465	0.853982	1	1
'ATGTAGC,MIR-221,MIR-222'	140	135	0.623762	0.856211	0.00109989	0.00825544	9.99999e-07	2.48794e-05	2.66666e-05	0.000766242	0.237624	0.712871
'GO:0045664'	328	317	0.623762	0.856211	0.00469953	0.0246316	0.00059994	0.00283033	0.000199998	0.00315275	0.158416	0.58707
'GO:0000398'	197	188	0.623762	0.856211	0.00699301	0.0330783	0.016983	0.0449644	0.712871	0.888642	0.633663	1
'MP:0001392'	125	118	0.623762	0.856211	0.0164984	0.0641476	0.0019998	0.00790513	0.102897	0.30374	1.11111e-06	6.81081e-05
'GO:0007507'	384	371	0.623762	0.856211	0.022977	0.080598	0.00059994	0.00283033	0.00599401	0.0401369	1	1
'REACTOME_TOLL_RECEPTOR_CASCADES'	118	105	0.623762	0.856211	0.026973	0.090538	0.00799201	0.0248633	0.920792	0.987806	1	1
'GO:0009261'	646	601	0.623762	0.856211	0.0409596	0.122391	0.012987	0.0368805	0.257426	0.530269	0.287129	0.769749
'GO:0043065'	431	414	0.623762	0.856211	0.0799201	0.192268	0.267327	0.400902	0.366337	0.637229	0.851485	1
'MP:0011101'	425	398	0.623762	0.856211	0.128713	0.26651	0.000109999	0.000662039	0.247525	0.521226	0.0969031	0.453645
'GO:0006401'	210	201	0.623762	0.856211	0.168317	0.321682	0.031968	0.0754792	0.336634	0.611816	0.60396	0.998384
'GO:0033157'	173	165	0.623762	0.856211	0.188119	0.344935	0.257426	0.389399	0.148515	0.379222	0.524752	0.962474
'GO:0032553'	1933	1774	0.623762	0.856211	0.191481	0.350247	0.138614	0.243999	0.653465	0.853982	0.108911	0.466937
'GO:0017076'	1924	1766	0.623762	0.856211	0.206479	0.367522	0.188119	0.306419	0.633663	0.840196	0.0792079	0.396564
'abnormal_motor_learning'	32	31	0.623762	0.856211	0.405941	0.581865	0.267327	0.400902	0.014985	0.0766126	1	1
'GO:0051216'	149	145	0.623762	0.856211	0.475248	0.642865	0.011988	0.0346066	0.465347	0.720557	1	1
'GO:0006839'	119	110	0.623762	0.856211	0.732673	0.843153	0.950495	0.992943	0.90099	0.975321	1	1
'GO:0019220'	1433	1351	0.623762	0.856211	0.752475	0.855481	0.851485	0.931543	0.782178	0.925245	0.148515	0.563264
'REACTOME_GPCR_DOWNSTREAM_SIGNALING'	805	764	0.623762	0.856211	0.871287	0.93149	0.920792	0.978584	0.435644	0.700362	0.247525	0.724369
'GO:0006650'	233	219	0.623762	0.856211	0.970297	1	0.70297	0.816713	0.90099	0.975321	0.326733	0.815214
'REACTOME_SIGNALLING_BY_NGF'	217	200	0.633663	0.863533	0.00939906	0.0418787	0.015984	0.0430733	0.39604	0.667416	1	1
'GO:0009203'	621	577	0.633663	0.863533	0.0291297	0.0956454	0.00699301	0.0223481	0.158416	0.394303	0.217822	0.677668
'GO:0072359'	692	662	0.633663	0.863533	0.0569431	0.158027	8.99991e-05	0.000565673	0.00599401	0.0401369	1	1
'GO:0055086'	994	924	0.633663	0.863533	0.0575942	0.15957	0.0990099	0.190223	0.366337	0.637229	0.594059	0.990681
'GO:0003723'	897	804	0.633663	0.863533	0.0990099	0.224112	0.00459954	0.0161055	0.663366	0.859008	0.287129	0.769749
'GO:0007264'	434	398	0.633663	0.863533	0.130869	0.270727	0.732673	0.84174	0.534653	0.768141	0.108911	0.466937
'GO:0004252'	164	150	0.633663	0.863533	0.168317	0.321682	0.990099	1	0.772277	0.917837	1	1
'MP:0009355'	100	95	0.633663	0.863533	0.188119	0.344935	0.178218	0.29452	0.0879121	0.272611	1	1
'MP:0005551'	140	131	0.633663	0.863533	0.415842	0.591553	0.356436	0.491643	0.950495	0.999363	0.00429957	0.0441241
'GO:0030554'	1560	1444	0.633663	0.863533	0.541459	0.700141	0.455446	0.594595	0.673267	0.863456	0.217822	0.677668
'GO:0016779'	131	113	0.633663	0.863533	0.792079	0.883608	0.683168	0.800263	0.831683	0.948704	1	1
'GO:0006694'	108	101	0.633663	0.863533	1	1	0.643564	0.769767	0.366337	0.637229	0.277228	0.766771
'GAGCCTG,MIR-484'	108	100	0.643564	0.865076	0.00799201	0.0363991	0.00209979	0.00820038	0.0792079	0.25112	0.415842	0.905114
'abnormal_telencephalon_development'	88	83	0.643564	0.865076	0.0107989	0.046913	9.99999e-06	8.69348e-05	0.574257	0.798264	1	1
'GO:0009144'	669	621	0.643564	0.865076	0.0124399	0.0514683	0.016983	0.0449644	0.237624	0.509835	0.306931	0.801057
'MP:0001263'	327	307	0.643564	0.865076	0.044955	0.130868	0.00129987	0.00549237	0.034965	0.143787	0.00629937	0.0602826
'GO:0009259'	783	729	0.643564	0.865076	0.0591941	0.15957	0.046953	0.106324	0.336634	0.611816	0.415842	0.905114
'MP:0001212'	111	104	0.643564	0.865076	0.0599401	0.160242	0.00819918	0.0253805	0.00749925	0.0478183	1	1
'GO:0019693'	788	732	0.643564	0.865076	0.0626937	0.166092	0.0891089	0.175206	0.237624	0.509835	0.306931	0.801057
'GO:0006511'	360	337	0.643564	0.865076	0.0792079	0.190758	0.118812	0.217407	0.015984	0.0802737	0.405941	0.894726
'GO:0016817'	839	783	0.643564	0.865076	0.080192	0.192717	0.00349965	0.0125843	0.346535	0.620374	0.188119	0.637748
'GO:0048565'	105	103	0.643564	0.865076	0.0809191	0.193845	0.00699301	0.0223481	0.108911	0.312551	1	1
'GO:1901136'	774	721	0.643564	0.865076	0.110089	0.24098	0.0891089	0.175206	0.445545	0.706275	0.336634	0.823609
'GO:0006323'	160	131	0.643564	0.865076	0.158416	0.30797	0.000219998	0.00120283	0.376238	0.647015	0.445545	0.920305
'GO:0030176'	108	100	0.643564	0.865076	0.168317	0.321682	0.950495	0.992943	0.574257	0.798264	0.0569431	0.331039
'GO:0032549'	1896	1739	0.643564	0.865076	0.173283	0.330055	0.217822	0.342507	0.722772	0.893624	0.0693069	0.362185
'MP:0000130'	176	165	0.643564	0.865076	0.188119	0.344935	0.022977	0.057544	0.227723	0.495619	1	1
'GO:0034976'	116	111	0.643564	0.865076	0.217822	0.378216	0.0891089	0.175206	0.445545	0.706275	1	1
'GO:0016323'	162	154	0.643564	0.865076	0.237624	0.4033	0.257426	0.389399	0.117882	0.332556	0.584158	0.985767
'Module.M15'	40	37	0.643564	0.865076	0.435644	0.609361	0.683168	0.800263	0.673267	0.863456	0.19802	0.654678
'GO:0052548'	337	313	0.643564	0.865076	0.485149	0.651963	0.821782	0.912689	0.29703	0.571889	0.326733	0.815214
'GO:0005524'	1527	1413	0.643564	0.865076	0.515485	0.677023	0.524752	0.660379	0.693069	0.875984	0.19802	0.654678
'abnormal_hypothalamus_morphology'	32	32	0.643564	0.865076	0.554455	0.70604	1	1	0.306931	0.584998	1	1
'MP:0008075'	238	225	0.643564	0.865076	0.584158	0.729068	0.0019998	0.00790513	0.49505	0.740291	1	1
'GO:0042802'	876	833	0.643564	0.865076	0.60396	0.745952	0.485149	0.619821	0.217822	0.482396	0.148515	0.563264
'MP:0011086'	790	752	0.653465	0.867084	2.68293e-06	0.0001004	1e-07	2.06273e-05	0.000189998	0.00301605	3.99999e-05	0.000944997
'MP:0000428'	157	154	0.653465	0.867084	0.0125099	0.0516633	9.49995e-05	0.000595453	0.673267	0.863456	0.217822	0.677668
'MP:0001967'	108	102	0.653465	0.867084	0.027972	0.0927883	0.020979	0.0536656	0.910891	0.982291	0.386139	0.878398
'GO:0009116'	778	723	0.653465	0.867084	0.0314197	0.100677	0.024975	0.0613958	0.19802	0.453587	0.316832	0.811948
'GGGCATT,MIR-365'	108	106	0.653465	0.867084	0.036963	0.114226	0.0205979	0.0532916	0.030969	0.129944	0.366337	0.857432
'GO:0072521'	822	769	0.653465	0.867084	0.040396	0.121998	0.0594059	0.127403	0.227723	0.495619	0.475248	0.937271
'MP:0008074'	149	140	0.653465	0.867084	0.040959	0.122391	0.00479952	0.016754	0.227723	0.495619	0.415842	0.905114
'Module.M5'	158	136	0.653465	0.867084	0.0769231	0.190758	0.021978	0.0553973	0.000649994	0.00776571	5e-06	0.00018
'GO:0008219'	1134	1083	0.653465	0.867084	0.0891089	0.20667	0.00899101	0.0272371	0.108911	0.312551	0.267327	0.757871
'MP:0001914'	320	299	0.653465	0.867084	0.102897	0.231749	0.000209998	0.00116216	0.00109989	0.0112466	0.326733	0.815214
'GO:0051054'	101	100	0.653465	0.867084	0.110889	0.242262	0.881188	0.95165	0.29703	0.571889	1	1
'GO:0070482'	238	232	0.653465	0.867084	0.155844	0.307469	0.108911	0.204062	0.970297	1	1	1
'GO:0030163'	437	408	0.653465	0.867084	0.227723	0.390604	0.247525	0.377188	0.0589411	0.210705	0.326733	0.815214
'GO:0006928'	937	894	0.653465	0.867084	0.316832	0.495653	0.0891089	0.175206	0.445545	0.706275	0.920792	1
'GO:0043405'	261	248	0.653465	0.867084	0.356436	0.535364	0.376238	0.512107	0.772277	0.917837	0.376238	0.868948
'GO:0033673'	177	174	0.653465	0.867084	0.425743	0.601095	0.316832	0.454707	0.29703	0.571889	0.01998	0.146649
'GO:0006936'	195	185	0.653465	0.867084	0.445545	0.619375	0.148515	0.258025	0.653465	0.853982	0.0594059	0.331039
'MP:0000322'	101	97	0.653465	0.867084	0.475248	0.642865	0.034965	0.0815372	0.108911	0.312551	1	1
'GO:0008285'	531	508	0.653465	0.867084	0.485149	0.651963	0.00249975	0.00951667	0.148515	0.379222	1	1
'GO:0002250'	255	118	0.653465	0.867084	0.554455	0.70604	0.782178	0.88165	0.990099	1	1	1
'MP:0002463'	122	113	0.653465	0.867084	0.673267	0.79796	0.03996	0.0918636	0.485149	0.734681	1	1
'KEGG_OXIDATIVE_PHOSPHORYLATION'	135	115	0.653465	0.867084	NA	NA	0.49505	0.629634	0.821782	0.944529	0.425743	0.910928
'abnormal_nervous_system_development'	826	786	0.663366	0.869041	9.99995e-06	0.000211121	1.25e-06	2.48794e-05	0.108911	0.312551	0.0693069	0.362185
'MP:0001297'	194	185	0.663366	0.869041	0.00459954	0.0243334	0.00439956	0.0154529	0.722772	0.893624	1	1
'CNV.denovo.loss.asd'	1179	1036	0.663366	0.869041	0.00469953	0.0246316	0.0693069	0.144405	0.00289971	0.0224653	0.722772	1
'Presynapse'	502	477	0.663366	0.869041	0.021978	0.0781864	1.4e-05	0.000117218	0.188119	0.440691	9.9999e-05	0.00197215
'GO:0046130'	632	587	0.663366	0.869041	0.0314797	0.100726	0.00799201	0.0248633	0.277228	0.550575	0.148515	0.563264
'GO:0009143'	629	585	0.663366	0.869041	0.0331397	0.104997	0.00899101	0.0272371	0.207921	0.468699	0.257426	0.738106
'GO:1901658'	660	613	0.663366	0.869041	0.0336897	0.10659	0.012987	0.0368805	0.316832	0.595371	0.247525	0.724369
'GO:1901292'	683	637	0.663366	0.869041	0.059694	0.160153	0.013986	0.03889	0.336634	0.611816	0.247525	0.724369
'GO:0006468'	828	778	0.663366	0.869041	0.0792079	0.190758	0.60396	0.736371	0.950495	0.999363	0.762376	1
'GO:0043254'	196	184	0.663366	0.869041	0.0899101	0.208101	0.19802	0.318884	0.376238	0.647015	0.017982	0.135044
'Module.M11'	150	135	0.663366	0.869041	0.108911	0.238864	0.742574	0.850531	0.465347	0.720557	1	1
'REACTOME_S_PHASE'	109	103	0.663366	0.869041	0.120879	0.25568	0.851485	0.931543	0.514851	0.753522	0.316832	0.811948
'GO:0019787'	274	259	0.663366	0.869041	0.188119	0.344935	0.108911	0.204062	0.000749993	0.00847006	0.435644	0.9174
'GO:1901135'	1428	1322	0.663366	0.869041	0.206793	0.367522	0.415842	0.55568	0.623762	0.832906	0.376238	0.868948
'GO:0031647'	109	106	0.663366	0.869041	0.257426	0.426338	0.025974	0.063371	9.99998e-06	0.000412727	0.028971	0.197911
'GO:0002758'	116	107	0.663366	0.869041	0.336634	0.512782	0.138614	0.243999	0.861386	0.959915	1	1
'GO:0071902'	235	224	0.663366	0.869041	0.554455	0.70604	0.326733	0.464509	0.851485	0.957815	1	1
'MP:0008566'	133	123	0.663366	0.869041	0.633663	0.770008	0.861386	0.938754	0.455446	0.71597	1	1
'GO:0009607'	579	550	0.663366	0.869041	0.663366	0.790372	0.663366	0.785174	0.326733	0.603485	0.950495	1
'GO:0042455'	116	103	0.663366	0.869041	0.693069	0.812056	0.930693	0.984955	0.168317	0.409517	1	1
'GO:0030234'	1011	932	0.663366	0.869041	0.881188	0.936314	0.693069	0.80977	0.188119	0.440691	0.148515	0.563264
'GO:0031012'	435	408	0.657343	0.869041	1	1	0.871287	0.944102	0.237624	0.509835	0.128713	0.52222
'GO:0003002'	310	302	0.673267	0.869956	0.00139986	0.00991312	0.000169998	0.000964315	0.00699301	0.0447158	0.0891089	0.428176
'GO:0042393'	105	101	0.673267	0.869956	0.00649935	0.0323393	0.000319997	0.00164642	0.00289971	0.0224653	0.240476	0.720475
'MP:0004811'	148	144	0.673267	0.869956	0.00789921	0.0363991	0.000379996	0.00192888	0.00789921	0.0488123	3.66665e-05	0.000913843
'GO:0042278'	731	681	0.673267	0.869956	0.0216298	0.0778052	0.011988	0.0346066	0.277228	0.550575	0.336634	0.823609
'GO:0030529'	606	560	0.673267	0.869956	0.021978	0.0781864	0.000449996	0.00224404	0.207921	0.468699	0.316832	0.811948
'GO:0017111'	792	738	0.673267	0.869956	0.0972903	0.224035	0.00149985	0.00618756	0.435644	0.700362	0.178218	0.619936
'MP:0001260'	294	275	0.673267	0.869956	0.190809	0.349301	0.018981	0.0495034	0.01998	0.0942924	1	1
'abnormal_nerve_conduction'	45	41	0.673267	0.869956	0.19802	0.35672	0.148515	0.258025	1	1	0.01998	0.146649
'KEGG_T_CELL_RECEPTOR_SIGNALING_PATHWAY'	108	104	0.673267	0.869956	0.19802	0.35672	0.257426	0.389399	0.50495	0.749175	0.346535	0.83789
'GO:0061448'	185	180	0.673267	0.869956	0.237624	0.4033	0.028971	0.0694876	0.386139	0.65658	1	1
'REACTOME_SIGNALING_BY_FGFR'	112	107	0.673267	0.869956	0.257426	0.426338	0.00529947	0.0181365	0.128713	0.348246	1	1
'REACTOME_SIGNALING_BY_INSULIN_RECEPTOR'	108	105	0.673267	0.869956	0.356436	0.535364	0.217822	0.342507	0.970297	1	1	1
'MP:0003313'	120	112	0.673267	0.869956	0.39604	0.571664	0.633663	0.759927	0.148515	0.379222	0.366337	0.857432
'GO:0030016'	168	160	0.673267	0.869956	0.405941	0.581865	0.0829171	0.166642	0.584158	0.802687	0.00279972	0.0305277
'GO:0002429'	126	110	0.673267	0.869956	0.455446	0.628114	0.118812	0.217407	0.415842	0.686517	1	1
'GO:0002768'	139	122	0.673267	0.869956	0.485149	0.651963	0.158416	0.269248	0.445545	0.706275	1	1
'GO:0032386'	265	254	0.673267	0.869956	0.534653	0.692933	0.366337	0.503158	0.0559441	0.208185	0.584158	0.985767
'GO:0015291'	195	180	0.673267	0.869956	0.534653	0.692933	0.673267	0.793169	0.960396	1	0.683168	1
'MP:0000693'	115	107	0.673267	0.869956	0.574257	0.721495	0.0029997	0.0110672	0.128713	0.348246	1	1
'GO:0004497'	108	101	0.673267	0.869956	0.653465	0.783534	0.831683	0.917845	0.861386	0.959915	1	1
'GO:0008202'	241	230	0.673267	0.869956	0.663366	0.790372	0.910891	0.971246	0.564356	0.791284	0.742574	1
'GO:0031267'	135	123	0.673267	0.869956	0.70297	0.81983	0.752475	0.857542	0.356436	0.629167	0.29703	0.78791
'GO:0046906'	153	138	0.673267	0.869956	0.762376	0.862398	0.891089	0.960058	0.594059	0.808462	1	1
'GO:0043603'	149	137	0.673267	0.869956	0.851485	0.924318	0.792079	0.889717	0.732673	0.895621	1	1
'abnormal_neurotransmitter_level'	59	54	0.693069	0.873167	1.2e-05	0.000239894	9.99999e-07	2.48794e-05	0.0693069	0.231704	0.000349997	0.00551244
'MP:0001293'	106	103	0.683168	0.873167	0.000289997	0.00291157	0.013986	0.03889	0.0949051	0.288786	0.0929071	0.443607
'GO:0044454'	262	244	0.693069	0.873167	0.000526665	0.00492699	9.99999e-07	2.48794e-05	0.00799201	0.0488123	0.752475	1
'abnormal_neurite_morphology'	225	207	0.693069	0.873167	0.00239976	0.0148116	1.99999e-05	0.000160922	0.000399996	0.00546982	0.0594059	0.331039
'GO:0009119'	754	702	0.683168	0.873167	0.0267997	0.090538	0.012987	0.0368805	0.287129	0.561397	0.287129	0.769749
'GO:1901657'	792	736	0.683168	0.873167	0.0298397	0.0967176	0.022977	0.057544	0.227723	0.495619	0.277228	0.766771
'GO:0006152'	632	587	0.683168	0.873167	0.0311297	0.0998892	0.010989	0.032173	0.257426	0.530269	0.227723	0.693406
'GO:0006414'	117	108	0.693069	0.873167	0.037962	0.116044	0.0990099	0.190223	0.683168	0.869278	0.356436	0.846488
'MP:0011108'	323	305	0.693069	0.873167	0.0406959	0.122391	0.000609994	0.00287153	0.445545	0.706275	1	1
'MP:0001846'	134	124	0.693069	0.873167	0.042957	0.12685	0.762376	0.867954	0.435644	0.700362	1	1
'GO:0030217'	105	101	0.693069	0.873167	0.04995	0.143194	0.013986	0.03889	0.227723	0.495619	1	1
'GO:0035295'	428	418	0.683168	0.873167	0.0509491	0.145321	2.33333e-05	0.000180079	0.0594059	0.210705	0.534653	0.968666
'GO:0009150'	767	715	0.693069	0.873167	0.0528947	0.149136	0.0990099	0.190223	0.148515	0.379222	0.376238	0.868948
'abnormal_cerebellum_development'	83	81	0.683168	0.873167	0.0693069	0.175324	0.000109999	0.000662039	0.015984	0.0802737	0.00139986	0.0182465
'GO:0055123'	114	112	0.693069	0.873167	0.0693069	0.175324	0.016983	0.0449644	0.148515	0.379222	0.475248	0.937271
'GO:0051603'	385	360	0.683168	0.873167	0.118812	0.251925	0.168317	0.281853	0.028971	0.123617	0.366337	0.857432
'MP:0002968'	164	152	0.693069	0.873167	0.136863	0.27933	0.0214979	0.0549309	0.346535	0.620374	0.108911	0.466937
'GO:0031227'	126	118	0.693069	0.873167	0.138614	0.27933	0.950495	0.992943	0.742574	0.901414	0.158416	0.58707
'GO:0008514'	117	107	0.693069	0.873167	0.168317	0.321682	0.485149	0.619821	0.356436	0.629167	0.148515	0.563264
'abnormal_fourth_ventricle_morphology'	21	20	0.693069	0.873167	0.188119	0.344935	0.950495	0.992943	0.306931	0.584998	1	1
'MP:0001672'	194	177	0.683168	0.873167	0.217822	0.378216	0.227723	0.353664	0.732673	0.895621	0.0723928	0.377441
'CNV.denovo.gain.scz'	200	174	0.693069	0.873167	0.217822	0.378216	0.326733	0.464509	0.80198	0.934546	0.544554	0.968666
'GO:0019725'	704	665	0.693069	0.873167	0.247525	0.41604	0.013986	0.03889	0.0792079	0.25112	0.00129987	0.0176533
'GO:0042445'	143	135	0.683168	0.873167	0.316832	0.495653	0.544554	0.678525	0.534653	0.768141	0.031968	0.211999
'GO:0045637'	135	130	0.683168	0.873167	0.326733	0.504159	0.00769923	0.0244329	0.018981	0.0914796	1	1
'Module.M4'	36	30	0.693069	0.873167	0.366337	0.545161	0.752475	0.857542	0.831683	0.948704	0.158416	0.58707
'GO:0051020'	147	135	0.683168	0.873167	0.386139	0.565319	0.722772	0.834166	0.50495	0.749175	0.336634	0.823609
'GO:0032318'	232	211	0.693069	0.873167	0.415842	0.591553	0.653465	0.777919	0.247525	0.521226	0.0891089	0.428176
'GO:0043292'	179	171	0.693069	0.873167	0.445545	0.619375	0.0693069	0.144405	0.633663	0.840196	0.00229977	0.0262104
'GO:0016887'	374	347	0.693069	0.873167	0.447055	0.621093	0.128713	0.231052	0.168317	0.409517	0.80198	1
'GO:0007187'	147	144	0.683168	0.873167	0.455446	0.628114	0.247525	0.377188	0.346535	0.620374	0.0990099	0.453645
'GO:0051640'	177	170	0.693069	0.873167	0.544554	0.700141	0.00899101	0.0272371	0.257426	0.530269	0.594059	0.990681
'GO:0005543'	507	472	0.693069	0.873167	0.574257	0.721495	0.564356	0.697454	0.376238	0.647015	1	1
'GO:1901605'	183	171	0.683168	0.873167	0.574257	0.721495	0.782178	0.88165	0.90099	0.975321	1	1
'GO:0030036'	328	308	0.693069	0.873167	0.584158	0.729068	0.643564	0.769767	0.594059	0.808462	0.821782	1
'GO:0008217'	143	133	0.683168	0.873167	0.584158	0.729068	0.831683	0.917845	0.772277	0.917837	0.534653	0.968666
'GO:0017016'	122	111	0.693069	0.873167	0.594059	0.738163	0.673267	0.793169	0.336634	0.611816	0.207921	0.670789
'GO:0007188'	112	110	0.683168	0.873167	0.60396	0.745952	0.128713	0.231052	0.257426	0.530269	0.0594059	0.331039
'GO:0000302'	126	119	0.683168	0.873167	0.643564	0.779106	0.435644	0.575364	0.960396	1	0.0792079	0.396564
'GO:0007015'	118	110	0.693069	0.873167	0.653465	0.783534	0.613861	0.742854	0.683168	0.869278	0.445545	0.920305
'GO:0007606'	503	441	0.683168	0.873167	0.70297	0.81983	0.584158	0.717238	0.366337	0.637229	0.633663	1
'GO:1901659'	125	112	0.693069	0.873167	0.70297	0.81983	0.950495	0.992943	0.138614	0.367157	1	1
'GO:0009163'	125	112	0.683168	0.873167	0.752475	0.855481	0.960396	0.994586	0.118812	0.332556	1	1
'MP:0008874'	188	182	0.683168	0.873167	0.871287	0.93149	0.178218	0.29452	0.663366	0.859008	0.020979	0.152501
'GO:2001056'	111	107	0.693069	0.873167	0.980198	1	0.841584	0.924724	0.435644	0.700362	1	1
'GO:0009141'	689	637	0.70297	0.876395	0.0190981	0.0710751	0.013986	0.03889	0.316832	0.595371	0.287129	0.769749
'GCTNWTTGK_UNKNOWN'	306	283	0.70297	0.876395	0.01998	0.0731521	0.0158984	0.0430733	0.19802	0.453587	0.742574	1
'GO:0046128'	728	678	0.70297	0.876395	0.0201098	0.0735081	0.00699301	0.0223481	0.227723	0.495619	0.277228	0.766771
'GO:0001701'	338	324	0.70297	0.876395	0.023976	0.0830177	5e-06	4.66872e-05	0.000339997	0.00488479	0.584158	0.985767
'GO:0009166'	674	628	0.70297	0.876395	0.0530947	0.149366	0.021978	0.0553973	0.267327	0.543269	0.316832	0.811948
'GO:0043627'	128	124	0.70297	0.876395	0.0594059	0.15957	0.023976	0.0593256	0.514851	0.753522	1	1
'GO:0031396'	183	178	0.70297	0.876395	0.128713	0.26651	0.386139	0.522762	0.010989	0.0618984	0.50495	0.955152
'GO:0038127'	133	130	0.70297	0.876395	0.148515	0.294036	0.00249975	0.00951667	0.0792079	0.25112	1	1
'GO:0060562'	235	228	0.70297	0.876395	0.178218	0.332998	0.0019998	0.00790513	0.014985	0.0766126	0.356436	0.846488
'ACCTGTTG_UNKNOWN'	154	142	0.70297	0.876395	0.326733	0.504159	0.148515	0.258025	0.00179982	0.0157138	0.168317	0.604023
'GO:0005996'	220	202	0.70297	0.876395	0.366337	0.545161	0.022977	0.057544	0.811881	0.939811	0.0990099	0.453645
'GO:0005911'	297	281	0.70297	0.876395	0.485149	0.651963	0.128713	0.231052	0.010989	0.0618984	0.0829171	0.41422
'GO:0009617'	342	327	0.70297	0.876395	0.49505	0.659385	0.653465	0.777919	0.356436	0.629167	0.841584	1
'GO:0008233'	632	567	0.70297	0.876395	0.613861	0.752013	1	1	0.930693	0.991865	0.871287	1
'GO:0001934'	593	570	0.70297	0.876395	0.623762	0.761664	0.405941	0.544695	0.940594	0.995872	1	1
'GO:0010950'	118	114	0.70297	0.876395	0.693069	0.812056	0.861386	0.938754	0.49505	0.740291	1	1
'GO:0071900'	383	364	0.70297	0.876395	0.712871	0.827531	0.158416	0.269248	0.49505	0.740291	0.336634	0.823609
'GO:0030055'	143	136	0.70297	0.876395	0.762376	0.862398	0.425743	0.565249	0.613861	0.825513	0.153846	0.582509
'GO:0020037'	144	129	0.70297	0.876395	0.841584	0.917538	0.841584	0.924724	0.811881	0.939811	1	1
'GO:0009205'	664	616	0.712871	0.881474	0.0119599	0.0497811	0.014985	0.0408053	0.326733	0.603485	0.168317	0.604023
'GO:0050678'	205	196	0.712871	0.881474	0.027972	0.0927883	7.99992e-05	0.000514216	0.014985	0.0766126	1	1
'GO:2000602'	161	155	0.712871	0.881474	0.0579421	0.15957	0.346535	0.482681	0.036963	0.150369	1	1
'GO:0016462'	832	776	0.712871	0.881474	0.0776922	0.190758	0.00289971	0.0107332	0.405941	0.677563	0.217822	0.677668
'GO:0016746'	239	212	0.712871	0.881474	0.118812	0.251925	0.00219978	0.00853214	0.267327	0.543269	1	1
'GO:0036293'	225	220	0.712871	0.881474	0.118881	0.251925	0.118812	0.217407	0.930693	0.991865	1	1
'GO:0050851'	116	101	0.712871	0.881474	0.227723	0.390604	0.217822	0.342507	0.326733	0.603485	1	1
'REACTOME_CLASS_I_MHC_MEDIATED_ANTIGEN_PROCESSING_PRESENTATION'	251	226	0.712871	0.881474	0.267327	0.436337	0.663366	0.785174	0.0529471	0.198661	0.574257	0.984441
'GO:0002221'	112	103	0.712871	0.881474	0.306931	0.484865	0.0693069	0.144405	0.920792	0.987806	1	1
'REACTOME_FACTORS_INVOLVED_IN_MEGAKARYOCYTE_DEVELOPMENT_AND_PLATELET_PRODUCTION'	132	124	0.712871	0.881474	0.316832	0.495653	0.00599401	0.0197107	0.0891089	0.272611	1	1
'GO:0048469'	113	108	0.712871	0.881474	0.326733	0.504159	0.128713	0.231052	0.792079	0.932099	1	1
'GO:0006508'	896	819	0.712871	0.881474	0.326733	0.504159	0.871287	0.944102	0.117882	0.332556	0.633663	1
'GO:0045785'	126	122	0.712871	0.881474	0.831683	0.910699	0.584158	0.717238	0.673267	0.863456	1	1
'ACACTGG,MIR-199A,MIR-199B'	157	144	0.712871	0.881474	0.881188	0.936314	0.356436	0.491643	0.267327	0.543269	0.475248	0.937271
'GO:0005874'	339	320	0.712871	0.881474	0.891089	0.942402	0.455446	0.594595	0.425743	0.695277	0.722772	1
'MP:0002687'	241	221	0.722772	0.88647	0.00129999	0.00941241	0.485149	0.619821	0.514851	0.753522	0.326733	0.815214
'GO:0009154'	645	600	0.722772	0.88647	0.0410959	0.122636	0.00799201	0.0248633	0.277228	0.550575	0.237624	0.712871
'GO:0006163'	788	735	0.722772	0.88647	0.0614939	0.163814	0.0693069	0.144405	0.217822	0.482396	0.386139	0.878398
'REACTOME_TRANSMEMBRANE_TRANSPORT_OF_SMALL_MOLECULES'	413	395	0.722772	0.88647	0.148851	0.294444	0.118812	0.217407	0.257426	0.530269	0.0990099	0.453645
'GO:0008544'	251	243	0.722772	0.88647	0.178218	0.332998	0.0990099	0.190223	0.287129	0.561397	0.455446	0.925583
'abnormal_neuron_differentiation'	212	202	0.722772	0.88647	0.237624	0.4033	0.034965	0.0815372	0.306931	0.584998	0.564356	0.981565
'GO:0010959'	187	181	0.722772	0.88647	0.336634	0.512782	0.752475	0.857542	0.168317	0.409517	0.0569431	0.331039
'GO:0016881'	308	288	0.722772	0.88647	0.39604	0.571664	0.108911	0.204062	0.000599994	0.00728335	0.594059	0.990681
'GO:0001558'	291	271	0.722772	0.88647	0.425743	0.601095	0.217822	0.342507	0.435644	0.700362	0.613861	1
'GO:0003012'	230	219	0.722772	0.88647	0.435644	0.609361	0.0891089	0.175206	0.554455	0.785161	0.0990099	0.453645
'GO:0045087'	604	453	0.722772	0.88647	0.435644	0.609361	0.227723	0.353664	0.881188	0.972434	1	1
'GO:0097190'	152	144	0.722772	0.88647	0.544554	0.700141	0.0891089	0.175206	0.227723	0.495619	0.50495	0.955152
'GO:0008289'	758	709	0.722772	0.88647	0.792079	0.883608	0.277228	0.411399	0.19802	0.453587	1	1
'GO:0006164'	136	123	0.722772	0.88647	0.821782	0.9038	0.990099	1	0.0639361	0.223628	1	1
'GO:0006022'	157	149	0.722772	0.88647	1	1	0.920792	0.978584	0.891089	0.97483	0.455446	0.925583
'MP:0000111'	196	185	0.732673	0.887105	0.00239976	0.0148116	0.000339997	0.00174143	0.316832	0.595371	0.0989011	0.453645
'GO:0015980'	313	283	0.732673	0.887105	0.013986	0.056318	0.00899101	0.0272371	0.168317	0.409517	0.013986	0.114102
'GO:0032446'	538	509	0.732673	0.887105	0.016983	0.0646958	0.0899101	0.176629	6.49998e-05	0.00141874	0.584158	0.985767
'MP:0000914'	260	248	0.732673	0.887105	0.0188998	0.070756	0.00369963	0.0131988	0.465347	0.720557	0.247525	0.724369
'MP:0005090'	112	109	0.732673	0.887105	0.030969	0.099515	3e-07	2.48794e-05	0.0619381	0.217646	1	1
'GO:0042454'	642	597	0.732673	0.887105	0.0316968	0.101277	0.00799201	0.0248633	0.237624	0.509835	0.287129	0.769749
'MP:0000477'	118	114	0.732673	0.887105	0.0365963	0.113559	2.79999e-05	0.000213194	0.386139	0.65658	1	1
'GO:0006091'	424	384	0.732673	0.887105	0.045954	0.133261	0.00209979	0.00820038	0.138614	0.367157	0.0891089	0.428176
'REACTOME_CELL_CYCLE_CHECKPOINTS'	124	110	0.732673	0.887105	0.138614	0.27933	0.950495	0.992943	0.524752	0.759686	0.415842	0.905114
'GO:0030308'	139	128	0.732673	0.887105	0.158416	0.30797	0.00249975	0.00951667	0.19802	0.453587	1	1
'GO:0032320'	169	152	0.732673	0.887105	0.188119	0.344935	0.80198	0.89817	0.175824	0.427196	0.29703	0.78791
'GO:0016879'	343	320	0.732673	0.887105	0.386139	0.565319	0.247525	0.377188	0.000509997	0.0065039	0.633663	1
'MP:0003354'	128	120	0.732673	0.887105	0.594059	0.738163	0.010989	0.032173	0.188119	0.440691	0.19802	0.654678
'GO:0042325'	930	891	0.732673	0.887105	0.623762	0.761664	0.623762	0.751629	0.683168	0.869278	0.762376	1
'MP:0002675'	164	153	0.732673	0.887105	0.643564	0.779106	0.950495	0.992943	0.188119	0.440691	1	1
'GO:0033121'	385	352	0.732673	0.887105	0.70297	0.81983	0.910891	0.971246	0.60396	0.815095	0.014985	0.118832
'GO:0004518'	182	159	0.732673	0.887105	0.722772	0.83559	0.950495	0.992943	0.980198	1	0.425743	0.910928
'MP:0002113'	124	122	0.732673	0.887105	0.782178	0.878201	0.118812	0.217407	0.021978	0.101609	1	1
'MP:0001800'	138	124	0.732673	0.887105	0.811881	0.89728	0.584158	0.717238	0.712871	0.888642	1	1
'GO:0008047'	424	391	0.732673	0.887105	0.891089	0.942402	0.782178	0.88165	0.376238	0.647015	0.376238	0.868948
'GO:0016051'	115	108	0.732673	0.887105	0.960396	0.996113	0.178218	0.29452	0.792079	0.932099	1	1
'GO:0043280'	108	104	0.732673	0.887105	1	1	0.821782	0.912689	0.415842	0.686517	1	1
'GO:0006631'	254	242	0.732673	0.887105	1	1	0.881188	0.95165	0.960396	1	0.386139	0.878398
'GO:0005764'	346	321	0.732673	0.887105	0.980198	1	0.940594	0.992193	0.980198	1	1	1
'GO:0000228'	304	281	0.742574	0.88913	0.00233998	0.014522	9.99999e-07	2.48794e-05	0.016983	0.0849151	0.772277	1
'abnormal_thalamus_morphology'	36	32	0.742574	0.88913	0.00599401	0.0300232	0.0594059	0.127403	0.128713	0.348246	1	1
'GO:2000027'	142	134	0.742574	0.88913	0.012987	0.0530518	0.017982	0.0472783	0.0509491	0.192117	0.445545	0.920305
'GO:0050679'	119	117	0.742574	0.88913	0.015984	0.062255	0.000409996	0.00206271	0.024975	0.110946	1	1
'GO:0000377'	197	188	0.742574	0.88913	0.015984	0.062255	0.0149985	0.0408053	0.653465	0.853982	0.643564	1
'GO:0019941'	366	343	0.742574	0.88913	0.0779221	0.190758	0.118812	0.217407	0.017982	0.0883532	0.386139	0.878398
'GO:0043632'	369	346	0.742574	0.88913	0.0792079	0.190758	0.138614	0.243999	0.012987	0.0695295	0.425743	0.910928
'GO:0032869'	192	185	0.742574	0.88913	0.148515	0.294036	0.188119	0.306419	0.990099	1	0.475248	0.937271
'GO:1901564'	1759	1643	0.737263	0.88913	0.187812	0.344935	0.217822	0.342507	0.633663	0.840196	0.316832	0.811948
'GO:0071375'	268	259	0.742574	0.88913	0.188119	0.344935	0.356436	0.491643	0.722772	0.893624	0.693069	1
'MP:0001860'	162	153	0.742574	0.88913	0.227723	0.390604	0.027972	0.0673049	0.0669331	0.231704	0.207921	0.670789
'Module.M7'	50	47	0.742574	0.88913	0.435644	0.609361	0.00709929	0.0226558	0.148515	0.379222	1	1
'GO:0045333'	161	139	0.742574	0.88913	0.534653	0.692933	0.861386	0.938754	0.643564	0.849355	0.435644	0.9174
'GO:0002460'	240	104	0.742574	0.88913	0.544554	0.700141	0.554455	0.68784	0.960396	1	1	1
'MP:0005014'	157	146	0.742574	0.88913	0.613861	0.752013	0.152847	0.265348	0.336634	0.611816	0.336634	0.823609
'GO:0009152'	130	117	0.742574	0.88913	0.742574	0.851078	0.920792	0.978584	0.045954	0.177408	1	1
'GO:1900542'	493	458	0.742574	0.88913	0.762376	0.862398	0.821782	0.912689	0.722772	0.893624	0.00599401	0.058148
'GO:0015630'	879	831	0.742574	0.88913	0.891089	0.942402	0.158416	0.269248	0.80198	0.934546	0.376238	0.868948
'GO:0006818'	138	119	0.742574	0.88913	0.891089	0.942402	0.425743	0.565249	0.920792	0.987806	0.544554	0.968666
'GO:0008092'	646	606	0.742574	0.88913	0.90099	0.949317	0.950495	0.992943	0.881188	0.972434	0.386139	0.878398
'fatigue'	33	30	0.742574	0.88913	1	1	0.50495	0.638647	0.940594	0.995872	1	1
'GO:0030902'	116	108	0.752475	0.890181	1.5e-05	0.000275487	0.000529995	0.00260859	0.237624	0.509835	0.108911	0.466937
'MP:0009703'	161	151	0.752475	0.890181	0.020979	0.0755847	0.000569994	0.00276942	0.108911	0.312551	0.544554	0.968666
'MP:0001504'	111	106	0.752475	0.890181	0.024975	0.0857425	0.040959	0.0938748	0.0829171	0.261783	0.000209998	0.00355429
'GO:0045165'	216	211	0.752475	0.890181	0.036963	0.114226	8.99991e-05	0.000565673	0.0594059	0.210705	1	1
'KEGG_MELANOGENESIS'	102	100	0.752475	0.890181	0.044955	0.130868	9.99998e-06	8.69348e-05	0.00999001	0.0574109	0.0669331	0.362185
'MP:0005598'	113	107	0.752475	0.890181	0.0659341	0.171992	0.0579421	0.127394	0.366337	0.637229	0.346535	0.83789
'GO:0048878'	826	794	0.752475	0.890181	0.0792079	0.190758	0.00999001	0.0297739	0.0891089	0.272611	0.00339966	0.03603
'GO:0016818'	834	778	0.752475	0.890181	0.080392	0.192992	0.00359964	0.0129234	0.366337	0.637229	0.188119	0.637748
'GO:0009612'	137	134	0.752475	0.890181	0.168317	0.321682	0.036963	0.0853196	0.148515	0.379222	1	1
'GO:2000045'	107	104	0.752475	0.890181	0.178218	0.332998	0.623762	0.751629	0.022977	0.105369	1	1
'GO:0051235'	124	116	0.752475	0.890181	0.188119	0.344935	0.415842	0.55568	0.534653	0.768141	0.693069	1
'GO:0051320'	119	114	0.752475	0.890181	0.227723	0.390604	0.871287	0.944102	0.287129	0.561397	0.425743	0.910928
'GO:0046034'	407	379	0.752475	0.890181	0.252575	0.424213	0.0594059	0.127403	0.217822	0.482396	0.821782	1
'GO:0042326'	228	223	0.752475	0.890181	0.435644	0.609361	0.663366	0.785174	0.346535	0.620374	0.044955	0.276309
'GO:0010876'	207	199	0.752475	0.890181	0.455446	0.628114	0.782178	0.88165	0.49505	0.740291	0.544554	0.968666
'GO:0034470'	218	202	0.752475	0.890181	0.455446	0.628114	0.910891	0.971246	0.732673	0.895621	1	1
'GO:0006200'	378	351	0.752475	0.890181	0.491508	0.659385	0.108911	0.204062	0.207921	0.468699	0.762376	1
'GO:0070035'	113	105	0.752475	0.890181	0.544554	0.700141	0.0594059	0.127403	0.534653	0.768141	0.178218	0.619936
'GO:1900117'	153	145	0.752475	0.890181	0.60396	0.745952	0.128713	0.231052	0.257426	0.530269	0.465347	0.933988
'GO:0030811'	386	353	0.752475	0.890181	0.683168	0.804628	0.782178	0.88165	0.564356	0.791284	0.012987	0.107498
'GO:0040017'	245	238	0.752475	0.890181	0.871287	0.93149	0.316832	0.454707	0.60396	0.815095	0.772277	1
'GO:0055065'	324	307	0.752475	0.890181	0.871287	0.93149	0.673267	0.793169	0.861386	0.959915	0.188119	0.637748
'GO:0007584'	136	129	0.752475	0.890181	1	1	0.336634	0.472662	0.782178	0.925245	1	1
'GO:0000976'	167	156	0.762376	0.893047	7.99992e-05	0.00102681	3e-06	3.3466e-05	0.014985	0.0766126	1	1
'GO:0070647'	608	572	0.762376	0.893047	0.011988	0.0497811	0.0990099	0.190223	0.000339998	0.00488479	0.653465	1
'GO:0009199'	670	621	0.762376	0.893047	0.0130799	0.0533152	0.011988	0.0346066	0.257426	0.530269	0.316832	0.811948
'GO:0051301'	428	410	0.762376	0.893047	0.032967	0.104596	0.178218	0.29452	0.366337	0.637229	0.712871	1
'ATACCTC,MIR-202'	179	169	0.762376	0.893047	0.044955	0.130868	0.00059994	0.00283033	0.118812	0.332556	1	1
'GO:0010608'	371	353	0.762376	0.893047	0.0990099	0.224112	0.000739993	0.00337157	0.00229977	0.0187114	0.108911	0.466937
'GO:0015081'	125	117	0.762376	0.893047	0.108911	0.238864	0.030969	0.0735798	0.00349965	0.0262185	2.33333e-05	0.000637588
'GO:0007173'	132	129	0.762376	0.893047	0.128713	0.26651	0.0019998	0.00790513	0.031968	0.132907	1	1
'GO:0032868'	236	223	0.762376	0.893047	0.148515	0.294036	0.326733	0.464509	1	1	0.663366	1
'abnormal_axon_guidance'	40	37	0.762376	0.893047	0.222777	0.386524	0.29703	0.433973	0.564356	0.791284	1	1
'GO:0009896'	139	133	0.762376	0.893047	0.257426	0.426338	0.158416	0.269248	0.013986	0.0729845	0.485149	0.943668
'GO:1901653'	268	259	0.762376	0.893047	0.257426	0.426338	0.336634	0.472662	0.712871	0.888642	0.70297	1
'AAGWWRNYGGC_UNKNOWN'	119	113	0.762376	0.893047	0.316832	0.495653	5.99994e-05	0.000399234	0.108911	0.312551	0.227723	0.693406
'GO:0031090'	2448	2284	0.762376	0.893047	0.39604	0.571664	0.950495	0.992943	1	1	0.544554	0.968666
'MP:0002833'	180	166	0.762376	0.893047	0.415842	0.591553	0.267327	0.400902	0.336634	0.611816	1	1
'GGGNNTTTCC_V_ddSS_NFKB_Q6_01'	134	127	0.762376	0.893047	0.465347	0.635945	0.009999	0.0297739	0.257426	0.530269	0.306931	0.801057
'GO:0006140'	497	462	0.762376	0.893047	0.732673	0.843153	0.782178	0.88165	0.742574	0.901414	0.00419958	0.0432939
'GO:1901137'	570	523	0.762376	0.893047	0.742574	0.851078	1	1	0.683168	0.869278	0.613861	1
'Module.M24'	255	218	0.762376	0.893047	1	1	0.782178	0.88165	0.910891	0.982291	0.673267	1
'GO:0048869'	2613	2485	0.772277	0.896774	0.014985	0.0591803	2e-06	2.80123e-05	0.01998	0.0942924	0.014985	0.118832
'GO:0009888'	1181	1125	0.772277	0.896774	0.022977	0.080598	5.99994e-05	0.000399234	0.128713	0.348246	0.910891	1
'GO:0046942'	214	198	0.772277	0.896774	0.038961	0.118456	0.0792079	0.159612	0.326733	0.603485	0.00139986	0.0182465
'GO:0000375'	202	193	0.772277	0.896774	0.0594059	0.15957	0.013986	0.03889	0.752475	0.908091	0.544554	0.968666
'GO:0044257'	398	371	0.772277	0.896774	0.0891089	0.20667	0.168317	0.281853	0.031968	0.132907	0.465347	0.933988
'MP:0001156'	232	219	0.772277	0.896774	0.227723	0.390604	0.445545	0.585374	0.821782	0.944529	1	1
'GO:0031975'	885	810	0.772277	0.896774	0.257426	0.426338	0.881188	0.95165	0.386139	0.65658	0.485149	0.943668
'GO:0044710'	3320	3062	0.772277	0.896774	0.465347	0.635945	0.138614	0.243999	0.653465	0.853982	0.534653	0.968666
'GO:0002757'	218	195	0.772277	0.896774	0.514851	0.676585	0.366337	0.503158	0.623762	0.832906	1	1
'GO:0008026'	113	105	0.772277	0.896774	0.564356	0.71502	0.0594059	0.127403	0.475248	0.727943	0.148515	0.563264
'GO:0072330'	167	156	0.772277	0.896774	0.613861	0.752013	0.970297	1	0.732673	0.895621	0.0792079	0.396564
'MP:0013504'	101	96	0.772277	0.896774	0.673267	0.79796	0.70297	0.816713	0.366337	0.637229	1	1
'GO:0009118'	388	355	0.772277	0.896774	0.693069	0.812056	0.80198	0.89817	0.712871	0.888642	0.022977	0.163874
'MP:0000260'	104	100	0.772277	0.896774	0.722772	0.83559	0.168317	0.281853	0.425743	0.695277	0.554455	0.977842
'MP:0005331'	180	170	0.772277	0.896774	0.871287	0.93149	0.026973	0.0655266	0.207921	0.468699	1	1
'MP:0001242'	105	98	0.772277	0.896774	1	1	0.653465	0.777919	0.247525	0.521226	1	1
'GO:0005578'	371	349	0.772277	0.896774	1	1	0.990099	1	0.277228	0.550575	0.108911	0.466937
'abnormal_hindbrain_development'	114	112	0.782178	0.899981	0.00999001	0.0437353	0.000209998	0.00116216	0.00999001	0.0574109	0.00209979	0.0248038
'GO:0006195'	658	612	0.782178	0.899981	0.0487951	0.140597	0.016983	0.0449644	0.227723	0.495619	0.277228	0.766771
'GO:0071705'	430	391	0.782178	0.899981	0.0519481	0.147425	0.0990099	0.190223	0.455446	0.71597	0.01998	0.146649
'GO:0043025'	267	257	0.782178	0.899981	0.0594059	0.15957	0.00599401	0.0197107	0.425743	0.695277	0.00089991	0.012677
'GO:0043169'	4199	3845	0.782178	0.899981	0.0693069	0.175324	0.00999001	0.0297739	0.02997	0.126689	0.940594	1
'abnormal_third_ventricle_morphology'	56	54	0.782178	0.899981	0.14985	0.296161	0.00439956	0.0154529	0.485149	0.734681	1	1
'GO:0001666'	223	218	0.782178	0.899981	0.168317	0.321682	0.0891089	0.175206	0.970297	1	1	1
'GO:0046777'	161	153	0.782178	0.899981	0.237624	0.4033	0.158416	0.269248	0.930693	0.991865	1	1
'GO:0043583'	192	189	0.782178	0.899981	0.257426	0.426338	0.00179982	0.00726653	0.316832	0.595371	0.012987	0.107498
'GO:0043123'	143	138	0.782178	0.899981	0.257426	0.426338	0.030969	0.0735798	0.346535	0.620374	1	1
'abnormal_lateral_ventricle_morphology'	98	94	0.782178	0.899981	0.287129	0.459691	0.0579421	0.127394	0.188119	0.440691	1	1
'REACTOME_SIGNALING_BY_PDGF'	122	116	0.782178	0.899981	0.49505	0.659385	0.227723	0.353664	0.356436	0.629167	1	1
'GO:0002764'	233	209	0.782178	0.899981	0.514851	0.676585	0.277228	0.411399	0.683168	0.869278	1	1
'GO:0016787'	2505	2279	0.782178	0.899981	0.534653	0.692933	0.693069	0.80977	0.891089	0.97483	0.80198	1
'GO:0006937'	114	111	0.782178	0.899981	0.722772	0.83559	0.475248	0.610264	0.0792079	0.25112	0.425743	0.910928
'GO:0072522'	151	138	0.782178	0.899981	0.722772	0.83559	0.960396	0.994586	0.0599401	0.212268	1	1
'GO:0016324'	215	207	0.782178	0.899981	0.811881	0.89728	0.821782	0.912689	0.524752	0.759686	1	1
'REACTOME_FATTY_ACID_TRIACYLGLYCEROL_AND_KETONE_BODY_METABOLISM'	168	162	0.782178	0.899981	NA	NA	0.018981	0.0495034	0.613861	0.825513	1	1
'REACTOME_NGF_SIGNALLING_VIA_TRKA_FROM_THE_PLASMA_MEMBRANE'	137	130	0.792079	0.904493	0.00699301	0.0330783	0.0019998	0.00790513	0.217822	0.482396	1	1
'thin_cerebral_cortex'	47	44	0.792079	0.904493	0.00699301	0.0330783	0.032967	0.077435	0.970297	1	1	1
'GO:0010001'	118	115	0.792079	0.904493	0.010989	0.0469688	0.000289997	0.00152669	0.0009999	0.0103172	1	1
'MP:0001176'	125	121	0.792079	0.904493	0.026973	0.090538	5.33332e-05	0.000368942	0.00379962	0.0281867	0.386139	0.878398
'GO:2000243'	108	103	0.792079	0.904493	0.0891089	0.20667	0.168317	0.281853	0.821782	0.944529	1	1
'GO:0042592'	1150	1091	0.792079	0.904493	0.108911	0.238864	0.00699301	0.0223481	0.0990099	0.294179	0.023976	0.16993
'GO:0044445'	186	175	0.792079	0.904493	0.148515	0.294036	0.207921	0.330836	0.584158	0.802687	0.287129	0.769749
'GO:1901565'	923	865	0.792079	0.904493	0.192181	0.351243	0.207921	0.330836	0.584158	0.802687	0.584158	0.985767
'GO:2000021'	152	145	0.792079	0.904493	0.217822	0.378216	0.0891089	0.175206	0.042957	0.167836	0.663366	1
'GO:0031589'	133	128	0.792079	0.904493	0.217822	0.378216	0.564356	0.697454	0.762376	0.916143	0.524752	0.962474
'GO:0000793'	174	165	0.792079	0.904493	0.445545	0.619375	0.01998	0.0517519	0.19802	0.453587	0.554455	0.977842
'KEGG_PURINE_METABOLISM'	159	150	0.792079	0.904493	0.49505	0.659385	1	1	0.554455	0.785161	1	1
'GO:0032504'	666	612	0.792079	0.904493	0.534653	0.692933	0.267327	0.400902	0.188119	0.440691	0.940594	1
'MP:0001625'	137	133	0.792079	0.904493	0.613861	0.752013	0.306931	0.444149	0.0979021	0.294179	1	1
'MP:0001790'	162	151	0.792079	0.904493	0.910891	0.956182	0.247525	0.377188	0.980198	1	1	1
'MP:0000445'	136	130	0.80198	0.910757	0.00252997	0.0154049	2.4e-05	0.000183973	0.435644	0.700362	0.623762	1
'GO:0071363'	360	351	0.80198	0.910757	0.020979	0.0755847	0.00059994	0.00283033	0.554455	0.785161	0.861386	1
'ATATGCA,MIR-448'	212	197	0.80198	0.910757	0.0792079	0.190758	9.99999e-07	2.48794e-05	0.00129987	0.0126099	0.0891089	0.428176
'ATCATGA,MIR-433'	115	106	0.80198	0.910757	0.0792079	0.190758	0.188119	0.306419	0.00599401	0.0401369	1	1
'abnormal_oligodendrocyte_morphology'	30	28	0.80198	0.910757	0.217822	0.378216	1	1	0.990099	1	1	1
'GO:0048471'	480	457	0.80198	0.910757	0.227723	0.390604	0.128713	0.231052	0.336634	0.611816	0.217822	0.677668
'GO:0046983'	936	885	0.80198	0.910757	0.257426	0.426338	0.0693069	0.144405	0.233766	0.508285	0.50495	0.955152
'GO:0019953'	595	539	0.80198	0.910757	0.475248	0.642865	0.653465	0.777919	0.118812	0.332556	1	1
'GO:0031967'	868	794	0.80198	0.910757	0.49505	0.659385	0.90099	0.966137	0.663366	0.859008	0.70297	1
'GO:0070011'	603	539	0.80198	0.910757	0.633663	0.770008	1	1	0.970297	1	0.811881	1
'GO:0000323'	346	321	0.80198	0.910757	0.970297	1	0.970297	1	0.970297	1	1	1
'MP:0005565'	183	176	0.811881	0.91741	0.018981	0.070756	0.19802	0.318884	0.247525	0.521226	0.017982	0.135044
[truncated: 271 more rows]

## Sheet: extTADA_SCZ
'Gene'	dn_silentCFPK	dn_damaging	dn_lof	mut_silentCFPK	mut_damaging	mut_lof	caseData1	caseData2	caseData3	controlData1	controlData2	controlData3	BF_dn_silentCFPK	BF_dn_MiD	BF_dn_lof	BF_cc_MiD_lof_pop1	BF_cc_MiD_lof_pop2	BF_cc_MiD_lof_pop3	BF	qvalue	PP
'SETD1A'	1	0	3	2.09221e-05	9.7792e-06	3.43425e-06	3	0	1	1	1	1	1.2029	0.990749	2143.71	2.01148	0.661225	1.02123	3470.14	0.00329858	0.996701
'TAF13'	0	0	2	1.58545e-07	6.95729e-07	6.24736e-07	1	0	0	0	0	0	0.999926	0.999336	161.212	1.39642	0.986609	0.999384	221.805	0.0262634	0.950772
'RB1CC1'	0	0	1	1.11606e-10	4.0767e-06	3.99204e-06	3	2	0	0	0	1	1	0.996123	11.0184	3.00671	2.05544	0.990839	67.2097	0.0661547	0.854063
'PRRC2A'	0	0	1	4.70203e-06	7.68683e-06	7.16571e-06	3	3	1	0	1	1	0.997809	0.992714	10.1355	3.00671	1.79704	1.02123	55.3973	0.092544	0.828288
'VPS13C'	0	0	1	6.98249e-07	1.95656e-05	9.84303e-06	11	5	6	8	3	12	0.999674	0.981654	9.45099	2.93655	1.43844	1.085	42.5061	0.116577	0.787289
'MKI67'	0	0	2	1.11606e-10	1.79116e-06	4.91778e-06	0	0	1	3	1	0	1	0.998293	142.357	0.429043	0.661225	1.03077	41.5572	0.133234	0.783483
'RARG'	0	0	1	2.99781e-06	6.42486e-06	1.52498e-06	1	2	0	0	0	0	0.998602	0.993904	11.7633	1.39642	2.05544	0.999384	33.4902	0.15068	0.744647
'ITSN1'	0	0	1	1.11606e-10	1.63223e-05	5.74405e-06	5	2	1	4	0	4	1	0.98465	10.521	1.4065	2.05544	0.99434	29.7796	0.166634	0.721685
'KIAA1109'	0	0	1	1.11606e-10	8.32013e-06	1.26283e-05	6	3	0	6	0	2	1	0.992119	8.79249	1.03435	3.08912	0.982564	27.3866	0.180947	0.704551
'DARC'	0	0	1	1.11606e-10	1.04146e-10	3.91317e-07	2	0	0	0	0	0	1	1	12.124	2.0275	0.986609	0.999384	24.2373	0.195002	0.678504
'URB2'	0	0	1	1.11606e-10	4.35967e-06	2.72622e-06	1	2	2	1	0	3	1	0.995855	11.3939	0.987484	2.05544	1.03491	23.8345	0.206835	0.674837
'HSPA8'	0	0	1	1.11606e-10	6.73647e-06	1.33321e-06	2	0	0	0	0	0	1	0.99361	11.8234	2.0275	0.986609	0.999384	23.4854	0.216966	0.671591
'KLHL17'	0	0	1	1.66245e-05	7.56548e-06	1.66576e-06	4	0	1	2	0	2	0.992297	0.992829	11.7193	2.00234	0.986609	1.01198	23.082	0.225833	0.667758
'ST3GAL6'	0	0	1	1.94208e-06	1.87384e-06	1.24112e-06	3	1	0	0	2	2	0.999094	0.998215	11.8525	3.00671	0.611876	0.982564	21.3676	0.234672	0.65042
'SHANK1'	0	0	1	4.0649e-05	1.04146e-10	4.98677e-06	2	0	0	0	0	0	0.981376	1	10.7329	2.0275	0.986609	0.999384	21.0567	0.242555	0.64708
'EPHA5'	0	0	0	1.11606e-10	9.79433e-06	2.35428e-06	4	5	1	1	0	1	1	0.990735	0.944711	2.96475	7.39698	1.02123	20.9615	0.249518	0.646045
'LPHN2'	0	1	1	1.11606e-10	1.25611e-05	3.81632e-06	3	0	0	2	0	4	1	1.42125	11.0697	1.39377	0.986609	0.966802	20.9161	0.25569	0.645549
'NIPBL'	0	0	1	1.11606e-10	1.04532e-05	8.48459e-06	1	1	0	0	0	0	1	0.990117	9.79171	1.39642	1.40206	0.999384	18.9697	0.262436	0.622895
'KDM5B'	0	0	0	2.22634e-06	1.35061e-05	5.38702e-06	7	3	1	2	0	2	0.998961	0.987266	0.878432	6.63513	3.08912	1.01198	17.97	0.269145	0.610096
'TNRC18'	1	0	1	5.88038e-05	1.58875e-06	4.71333e-06	1	0	0	0	0	0	1.17842	0.998486	10.8105	1.39642	0.986609	0.999384	17.5139	0.275489	0.603964
'ARFGEF1'	0	0	0	8.27169e-07	1.57178e-05	5.03716e-06	8	3	0	3	0	2	0.999614	0.98521	0.885808	6.51172	3.08912	0.982564	17.2422	0.281408	0.600217
'MIF'	0	0	1	4.02146e-06	8.42673e-07	2.13501e-07	0	1	0	0	0	0	0.998126	0.999196	12.1817	0.985464	1.40206	0.999384	16.7758	0.287089	0.593619
'HIST1H1E'	0	0	1	3.36956e-06	1.32621e-06	9.89494e-08	2	0	0	1	0	0	0.998429	0.998736	12.219	1.39299	0.986609	0.999384	16.7351	0.292301	0.593033
'BLNK'	0	0	1	1.11606e-10	2.63835e-06	1.83454e-06	1	0	1	0	0	0	1	0.997488	11.6668	1.39642	0.986609	1.03077	16.5265	0.297205	0.590003
'FLAD1'	0	0	1	1.66807e-07	4.10914e-06	1.4158e-06	2	0	1	1	0	1	0.999922	0.996093	11.7975	1.39299	0.986609	1.02123	16.4919	0.301737	0.589496
'TRH'	0	0	1	1.71042e-06	2.08606e-06	6.39009e-07	1	1	0	1	0	1	0.999202	0.998013	12.0441	0.987484	1.40206	0.990839	16.4765	0.305929	0.58927
'NCKIPSD'	0	0	1	2.60543e-06	1.04146e-10	1.90459e-06	1	0	1	0	0	1	0.998785	1	11.6451	1.39642	0.986609	1.02123	16.3644	0.309871	0.587616
'GLIPR1L2'	0	0	1	1.81567e-06	1.30957e-06	1.11778e-06	1	0	0	0	0	2	0.999153	0.998752	11.8914	1.39642	0.986609	0.982564	16.0637	0.313693	0.583115
'KPNA1'	0	0	1	1.11606e-10	5.31309e-06	1.70473e-06	0	1	0	0	0	1	1	0.994953	11.7072	0.985464	1.40206	0.990839	15.9465	0.317313	0.581333
'MARK4'	0	0	1	1.63924e-06	5.87796e-06	2.17304e-06	0	1	0	0	0	0	0.999235	0.99442	11.5624	0.985464	1.40206	0.999384	15.8644	0.320733	0.580077
'ZMYND11'	0	0	1	1.11606e-10	1.04146e-10	2.34285e-06	1	0	0	0	0	0	1	1	11.5104	1.39642	0.986609	0.999384	15.8483	0.323941	0.579829
'TLK1'	0	0	1	1.3738e-06	5.21666e-06	2.38821e-06	1	0	0	0	0	1	0.999359	0.995045	11.4965	1.39642	0.986609	0.990839	15.6061	0.327066	0.576073
'SMARCC2'	0	0	1	1.42877e-06	9.1494e-06	3.69121e-06	3	0	1	2	0	0	0.999333	0.99134	11.1064	1.39377	0.986609	1.03077	15.5956	0.330006	0.575909
'DUOXA2'	0	0	1	6.5825e-06	2.61449e-06	6.10534e-07	2	0	0	0	1	4	0.996936	0.997511	12.0533	2.0275	0.661225	0.966802	15.536	0.332801	0.574973
'EPHA2'	0	0	1	9.00263e-06	1.0567e-05	2.32786e-06	5	0	0	4	0	2	0.995814	0.990011	11.5149	1.4065	0.986609	0.982564	15.4784	0.335462	0.574065
'YTHDC1'	0	0	1	1.61123e-07	2.02481e-06	3.46357e-06	1	0	0	0	0	0	0.999925	0.998071	11.1735	1.39642	0.986609	0.999384	15.3536	0.33803	0.572084
'HIVEP3'	0	0	1	1.03441e-05	9.09393e-06	4.08416e-06	2	0	2	1	0	4	0.995193	0.991392	10.9916	1.39299	0.986609	1.02523	15.2801	0.340491	0.570909
'ZDHHC5'	0	0	1	1.11606e-10	4.31976e-06	2.05352e-06	2	0	0	0	1	2	1	0.995893	11.5991	2.0275	0.661225	0.982564	15.2163	0.342849	0.569885
'SYNGAP1'	0	0	1	1.27646e-05	1.01017e-05	3.35259e-06	2	0	0	1	0	0	0.994075	0.990447	11.2063	1.39299	0.986609	0.999384	15.1544	0.345113	0.568885
'XPR1'	0	0	1	6.23178e-07	8.01092e-06	2.24173e-06	2	0	0	0	1	2	0.999709	0.992409	11.5413	2.0275	0.661225	0.982564	15.0831	0.347292	0.567728
'KL'	0	0	0	1.00609e-05	8.59345e-06	1.7945e-06	6	1	0	0	0	1	0.995324	0.991862	0.957542	10.8783	1.40206	0.990839	14.2858	0.349691	0.554353
'AUTS2'	0	0	1	5.14064e-06	4.11188e-06	2.93331e-06	1	1	0	0	1	3	0.997605	0.99609	11.3315	1.39642	0.890333	0.974553	13.6433	0.352247	0.542958
'CSMD2'	0	0	0	1.18068e-06	3.88457e-05	8.34496e-06	11	3	1	5	1	11	0.999449	0.964199	0.818732	9.57942	1.79704	0.940876	12.779	0.355062	0.526679
'LAMB2'	0	0	0	5.55653e-06	1.71216e-05	5.13108e-06	7	1	1	1	0	7	0.997412	0.98391	0.883821	10.5105	1.40206	0.969904	12.3969	0.357922	0.519105
'NIPAL3'	0	0	1	1.11606e-10	3.12714e-06	1.07176e-06	2	0	2	2	0	1	1	0.997024	11.906	0.992214	0.986609	1.05519	12.2617	0.360716	0.516368
'LRP1'	0	0	1	6.01319e-05	4.86983e-05	1.25262e-05	3	2	1	4	0	6	0.972699	0.955511	8.81572	0.740911	2.05544	0.977786	12.2008	0.363415	0.515123
'CHRNG'	1	0	1	2.42994e-06	4.29454e-06	1.64442e-06	1	1	1	1	1	6	1.21517	0.995917	11.7259	0.987484	0.890333	0.977786	12.1993	0.366	0.515093
'OGDHL'	0	0	0	2.06605e-06	1.47174e-05	2.11045e-06	7	2	1	2	0	9	0.999036	0.986139	0.950276	6.63513	2.05544	0.9549	12.1922	0.36848	0.514947
'ANK1'	0	0	0	7.22417e-06	1.96723e-05	5.05785e-06	8	1	0	2	0	3	0.996638	0.981555	0.88537	10.2045	1.40206	0.974553	12.0765	0.370908	0.512566
'ATG12'	0	0	1	1.22174e-06	1.00302e-06	6.26467e-07	0	0	1	0	0	0	0.99943	0.999044	12.0482	0.985464	0.986609	1.03077	12.056	0.373247	0.512141
'TNFRSF13C'	0	0	1	5.64213e-06	1.04146e-10	4.01021e-07	0	0	0	0	0	0	0.997372	1	12.1208	0.985464	0.986609	0.999384	11.7465	0.375621	0.505641
'PRDX6'	0	0	1	8.45564e-07	1.52294e-06	4.67606e-07	0	0	0	0	0	0	0.999605	0.998548	12.0993	0.985464	0.986609	0.999384	11.7348	0.37791	0.505393
'SSBP3'	0	0	1	3.23126e-06	1.04146e-10	1.78468e-06	0	0	1	0	0	0	0.998493	1	11.6823	0.985464	0.986609	1.03077	11.6901	0.380129	0.504439
'NR2E3'	0	0	1	3.65544e-07	1.04146e-10	7.43209e-07	0	0	0	0	0	0	0.999829	1	12.0107	0.985464	0.986609	0.999384	11.6684	0.382276	0.503975
'ESAM'	0	0	1	3.40898e-06	1.55982e-06	7.4751e-07	0	0	0	0	0	0	0.998411	0.998513	12.0093	0.985464	0.986609	0.999384	11.6332	0.384358	0.503219
'BTNL2'	0	0	1	1.11606e-10	1.00519e-06	8.7759e-07	0	0	0	0	0	0	1	0.999041	11.9678	0.985464	0.986609	0.999384	11.6176	0.386371	0.502882
'CUZD1'	0	0	1	1.11606e-10	2.84723e-06	1.23497e-06	0	1	0	1	0	3	1	0.99729	11.8544	0.719169	1.40206	0.974553	11.6173	0.388314	0.502876
'RASSF5'	0	0	1	5.87108e-06	1.04146e-10	1.19641e-06	0	0	0	0	0	0	0.997266	1	11.8666	0.985464	0.986609	0.999384	11.4988	0.390234	0.500314
'PSPC1'	0	0	1	4.03847e-06	1.27689e-06	1.57961e-06	1	0	0	1	0	0	0.998118	0.998783	11.7462	0.987484	0.986609	0.999384	11.4014	0.392126	0.498186
'ZNF480'	0	0	1	1.11606e-10	1.04146e-10	1.68165e-06	0	0	0	0	0	0	1	1	11.7143	0.985464	0.986609	0.999384	11.3825	0.393961	0.497771
'ZNF607'	0	0	1	1.11606e-10	1.04146e-10	1.44407e-06	0	0	0	0	0	2	1	1	11.7886	0.985464	0.986609	0.982564	11.2618	0.395779	0.495108
'MGME1'	0	0	1	9.49972e-07	1.87001e-06	1.02935e-06	0	0	0	0	0	4	0.999557	0.998218	11.9195	0.985464	0.986609	0.966802	11.1793	0.397569	0.493268
'DLG2'	0	0	1	1.11606e-10	1.03556e-05	3.90696e-06	3	1	0	4	0	3	1	0.990209	11.0432	0.740911	1.40206	0.974553	11.0703	0.39934	0.490821
'CLCN1'	0	0	1	3.13641e-06	7.16616e-06	2.52518e-06	2	0	1	2	0	4	0.998537	0.993205	11.4548	0.992214	0.986609	0.99434	11.058	0.401061	0.490542
'KLHDC1'	0	0	1	1.05709e-06	3.22125e-06	1.59796e-06	1	0	0	1	0	4	0.999507	0.996935	11.7404	0.987484	0.986609	0.966802	11.0192	0.402742	0.489664
'MOV10'	0	0	1	1.53295e-06	6.23183e-06	2.59874e-06	1	0	0	1	0	1	0.999285	0.994086	11.4325	0.987484	0.986609	0.990839	10.963	0.404392	0.488387
'SYT9'	0	0	1	1.18427e-06	2.97101e-06	1.31389e-06	1	0	0	0	1	1	0.999447	0.997172	11.8295	1.39642	0.661225	0.990839	10.7861	0.406053	0.484323
'POGZ'	0	0	1	1.11606e-10	1.66393e-06	3.70946e-06	0	0	0	0	0	0	1	0.998414	11.101	0.985464	0.986609	0.999384	10.7694	0.40767	0.483935
'KIAA1429'	0	0	1	6.00442e-07	3.76518e-06	4.26731e-06	2	0	0	2	0	0	0.99972	0.996419	10.9386	0.992214	0.986609	0.999384	10.6601	0.409278	0.481389
'CEP104'	0	0	1	5.98793e-07	7.8937e-06	2.82752e-06	3	0	0	3	0	7	0.99972	0.99252	11.3633	0.999428	0.986609	0.945046	10.5068	0.410892	0.477774
'ALMS1'	0	0	1	3.40393e-06	1.04146e-10	7.60371e-06	5	0	1	5	0	5	0.998413	1	10.0199	1.02063	0.986609	0.98593	9.93183	0.412657	0.463753
'TTC28'	0	0	1	6.96542e-06	1.23597e-05	5.46739e-06	0	0	0	0	0	3	0.996758	0.988335	10.5978	0.985464	0.986609	0.974553	9.89242	0.414388	0.462764
'PDZD2'	0	0	0	1.11606e-10	5.15686e-06	5.04563e-06	7	0	0	0	1	2	1	0.995101	0.885629	17.1892	0.661225	0.982564	9.84201	0.416088	0.461494
'ALS2CL'	0	0	1	4.19208e-06	3.92081e-06	2.96e-06	0	2	0	3	0	1	0.998046	0.996271	11.3235	0.429043	2.05544	0.990839	9.83824	0.417743	0.461399
'PLXDC2'	0	0	0	9.9193e-07	3.37074e-06	1.73253e-06	7	0	0	1	0	1	0.999537	0.996793	0.958975	10.5105	0.986609	0.990839	9.81708	0.419362	0.460864
'TEK'	0	0	1	1.11606e-10	5.42003e-06	2.87333e-06	0	1	0	0	1	1	1	0.994852	11.3495	0.985464	0.890333	0.990839	9.81595	0.420938	0.460835
'STXBP2'	0	0	0	7.12173e-06	7.45907e-06	1.47146e-06	7	0	0	1	0	3	0.996685	0.992929	0.965035	10.5105	0.986609	0.974553	9.65147	0.422528	0.456639
'MYOM2'	0	0	0	2.75915e-06	1.22288e-05	4.66376e-06	8	0	6	2	0	12	0.998713	0.988457	0.893756	10.2045	0.986609	1.085	9.63791	0.424082	0.456291
'ITPR1'	0	0	0	9.50231e-07	3.32545e-05	7.15869e-06	7	3	1	2	1	6	0.999556	0.969199	0.842115	6.63513	1.79704	0.977786	9.51136	0.425638	0.453014
'BRPF1'	0	0	1	5.45339e-07	1.54224e-05	2.76085e-06	4	1	1	6	0	2	0.999745	0.985485	11.3834	0.576839	1.40206	1.01198	9.17925	0.427264	0.444222
'CACNA1S'	0	0	0	2.1277e-06	1.94714e-05	4.59372e-06	5	5	3	4	0	12	0.999007	0.98174	0.895256	1.4065	7.39698	0.984471	8.99312	0.428913	0.43917
'GALNT14'	0	0	0	7.5679e-07	6.68669e-06	2.09587e-06	5	1	0	0	0	5	0.999647	0.993657	0.95061	6.97758	1.40206	0.959303	8.86163	0.430566	0.435546
'MLL2'	0	0	1	5.38239e-05	8.47467e-07	1.17034e-05	0	0	1	0	0	0	0.975491	0.999192	9.00537	0.985464	0.986609	1.03077	8.7967	0.432201	0.433739
'PHF7'	0	0	1	1.11606e-10	2.53759e-06	1.1453e-06	0	0	1	1	0	1	1	0.997584	11.8827	0.719169	0.986609	1.02123	8.58944	0.433867	0.427892
'PAQR9'	0	0	1	8.84932e-07	2.87372e-06	4.39306e-07	0	0	0	1	0	0	0.999587	0.997264	12.1085	0.719169	0.986609	0.999384	8.5591	0.435503	0.427026
'RHOT2'	0	0	0	2.29743e-06	6.75885e-06	1.90981e-06	7	1	0	2	0	4	0.998928	0.993589	0.954883	6.63513	1.40206	0.966802	8.52403	0.437113	0.426022
'INHBC'	0	0	1	1.11606e-10	1.72395e-06	6.55783e-07	0	0	0	1	0	0	1	0.998357	12.0388	0.719169	0.986609	0.999384	8.52267	0.438687	0.425983
'EPYC'	0	0	1	1.11606e-10	2.33261e-06	8.63888e-07	0	0	0	1	0	0	1	0.997778	11.9722	0.719169	0.986609	0.999384	8.47061	0.440242	0.424485
'SERPINI1'	0	0	1	1.11606e-10	1.88736e-06	8.92144e-07	0	0	0	1	0	0	1	0.998202	11.9631	0.719169	0.986609	0.999384	8.46782	0.441763	0.424405
'ICAM1'	0	0	1	5.99061e-07	8.06949e-07	9.6559e-07	0	0	0	1	0	1	0.99972	0.99923	11.9398	0.719169	0.986609	0.990839	8.3853	0.443276	0.422014
'PCDHAC2'	0	0	1	2.77232e-06	6.03811e-06	1.75287e-06	0	0	1	1	0	2	0.998707	0.994269	11.6922	0.719169	0.986609	1.01198	8.33656	0.444772	0.420593
'TMEM201'	0	0	1	4.27891e-06	1.70206e-06	1.4238e-06	0	0	0	1	0	0	0.998006	0.998378	11.795	0.719169	0.986609	0.999384	8.33361	0.446237	0.420507
'STAP2'	0	0	1	4.90011e-06	1.04146e-10	1.16297e-06	0	0	0	1	0	1	0.997717	1	11.8771	0.719169	0.986609	0.990839	8.33102	0.44767	0.420431
'BCAT1'	0	0	1	4.01029e-07	3.45015e-06	1.13713e-06	0	0	0	1	0	1	0.999813	0.996717	11.8853	0.719169	0.986609	0.990839	8.32685	0.449075	0.420309
'HSP90AA1'	0	0	1	1.90576e-06	1.04146e-10	1.85549e-06	1	0	0	2	0	0	0.999111	1	11.6603	0.724722	0.986609	0.999384	8.32479	0.45045	0.420249
'DDHD2'	0	0	1	4.45923e-07	5.18349e-06	2.25974e-06	1	0	1	2	0	2	0.999792	0.995076	11.5358	0.724722	0.986609	1.01198	8.30429	0.451803	0.419648
'LY75-CD302'	0	0	0	8.67519e-07	6.34488e-07	4.95389e-06	5	2	1	1	0	1	0.999595	0.999395	0.887574	4.44998	2.05544	1.02123	8.28232	0.453135	0.419003
'GTPBP3'	0	0	1	3.48168e-06	7.81853e-06	1.44288e-06	1	0	0	2	0	1	0.998377	0.99259	11.789	0.724722	0.986609	0.990839	8.27676	0.454442	0.41884
'ZEB1'	0	0	1	5.5937e-07	2.582e-06	2.05206e-06	0	0	0	1	0	0	0.999739	0.997541	11.5996	0.719169	0.986609	0.999384	8.20291	0.455744	0.41666
'ASAH1'	0	0	0	2.1329e-06	3.35506e-06	1.3891e-06	5	2	0	0	1	3	0.999005	0.996808	0.966956	6.97758	1.24587	0.974553	8.15772	0.457033	0.415318
'KCNU1'	0	0	1	1.11606e-10	1.04146e-10	3.03396e-06	0	0	0	1	0	0	1	1	11.3013	0.719169	0.986609	0.999384	8.01377	0.45834	0.411001
'CCDC39'	0	0	1	7.1311e-07	3.70645e-06	2.4682e-06	1	1	2	2	1	2	0.999667	0.996474	11.4721	0.724722	0.890333	1.04489	7.7048	0.459714	0.401518
'TP53I13'	0	0	1	6.29333e-06	1.60129e-06	9.69953e-07	0	0	0	0	1	1	0.99707	0.998474	11.9384	0.985464	0.661225	0.990839	7.67361	0.46107	0.400543
'NUP54'	0	0	1	8.42655e-07	2.18816e-06	1.67645e-06	0	0	0	0	1	0	0.999607	0.997916	11.716	0.985464	0.661225	0.999384	7.61068	0.46242	0.398568
'RTTN'	0	0	1	5.44435e-07	7.50723e-06	6.00939e-06	4	0	1	5	0	6	0.999746	0.992883	10.4478	0.751336	0.986609	0.977786	7.51685	0.463772	0.395598
'EIF3B'	0	0	1	8.10455e-06	5.73391e-06	2.23932e-06	1	0	0	1	1	0	0.99623	0.994556	11.542	0.987484	0.661225	0.999384	7.46247	0.465115	0.393863
'ADAMTS9'	0	0	0	2.96484e-06	1.92315e-05	6.25531e-06	8	1	0	2	1	4	0.998617	0.981962	0.86042	10.2045	0.890333	0.966802	7.41115	0.466449	0.392217
'NLRC5'	0	0	1	1.21169e-06	1.12656e-08	4.29097e-06	1	0	1	1	1	1	0.999434	0.999989	10.9317	0.987484	0.661225	1.02123	7.28519	0.467795	0.388138
'ZNF407'	0	0	1	1.11606e-10	2.56852e-06	3.54339e-06	0	0	0	0	1	0	1	0.997554	11.1499	0.985464	0.661225	0.999384	7.24318	0.469129	0.386766
'MYH9'	0	0	1	1.51017e-05	2.65183e-05	5.01902e-06	1	0	0	2	0	4	0.992998	0.975289	10.7238	0.724722	0.986609	0.966802	7.1793	0.470458	0.384667
'MAP4K4'	0	0	1	4.61372e-07	1.42226e-05	4.81869e-06	2	1	1	3	1	1	0.999785	0.986599	10.7805	0.732009	0.890333	1.02123	7.0775	0.471794	0.381292
'SCN2A'	0	0	1	1.11606e-10	2.26321e-05	4.63347e-06	1	0	0	1	1	3	1	0.978837	10.8333	0.987484	0.661225	0.974553	6.74772	0.473206	0.370101
'CHD8'	0	0	1	1.11606e-10	2.00668e-05	7.35244e-06	1	0	0	0	2	1	1	0.981192	10.086	1.39642	0.481787	0.990839	6.59701	0.474639	0.364851
'PLEKHG7'	0	0	0	1.11606e-10	1.44129e-06	1.33569e-06	5	0	0	0	0	1	1	0.998626	0.968204	6.97758	0.986609	0.990839	6.59512	0.476047	0.364784
'NIP7'	0	0	1	6.93056e-07	2.00237e-06	4.21479e-07	1	0	0	3	0	0	0.999676	0.998092	12.1142	0.55139	0.986609	0.999384	6.57147	0.477439	0.363952
'UFL1'	0	0	1	9.58468e-07	4.19343e-06	2.24306e-06	2	0	1	4	0	0	0.999553	0.996013	11.5409	0.558724	0.986609	1.03077	6.52849	0.478819	0.362434
'KLHL25'	0	0	0	1.48853e-06	4.10214e-06	6.73269e-07	6	0	1	1	0	4	0.999305	0.996099	0.98383	6.78889	0.986609	0.99434	6.52228	0.480178	0.362215
'LLGL1'	0	0	0	1.63416e-05	1.18361e-05	2.49537e-06	5	0	1	0	0	4	0.992427	0.988824	0.941507	6.97758	0.986609	0.99434	6.3245	0.481573	0.355131
'CELF2'	0	0	1	2.88794e-06	3.68143e-06	1.39e-06	0	0	0	2	0	0	0.998653	0.996498	11.8056	0.545304	0.986609	0.999384	6.31676	0.482948	0.354851
'SLC12A4'	0	0	0	9.9866e-06	1.72601e-05	3.14708e-06	6	4	3	5	0	7	0.995358	0.983782	0.926864	1.41788	4.73885	1.0293	6.27695	0.484312	0.353405
'KCNH7'	0	0	0	1.11606e-10	8.90141e-06	3.25616e-06	2	3	2	0	0	0	1	0.991573	0.924438	2.0275	3.08912	1.06579	6.11887	0.485701	0.347599
'COL4A3'	0	0	0	5.97856e-07	1.39099e-05	4.58535e-06	5	4	2	4	0	3	0.999721	0.98689	0.895435	1.4065	4.73885	1.03491	6.09394	0.487075	0.346673
'CDO1'	0	0	0	1.2473e-06	1.53526e-06	5.86638e-07	3	2	0	0	0	0	0.999418	0.998537	0.985894	3.00671	2.05544	0.999384	6.07675	0.488432	0.346034
'TMPO'	0	0	0	3.15134e-06	1.65529e-06	1.51287e-06	4	1	0	0	0	1	0.998531	0.998423	0.964071	4.54259	1.40206	0.990839	6.06539	0.48977	0.345611
'GABRA2'	0	0	0	1.11606e-10	4.27312e-06	1.09468e-06	5	1	0	1	0	0	1	0.995937	0.973857	4.44998	1.40206	0.999384	6.04762	0.491092	0.344947
'SEMA3C'	0	0	0	1.11606e-10	7.36018e-06	2.12484e-06	5	1	1	1	0	1	1	0.993022	0.949947	4.44998	1.40206	1.02123	6.01044	0.492405	0.343555
'COG3'	0	0	0	2.64459e-06	5.53739e-06	2.2438e-06	5	1	1	1	0	1	0.998767	0.994741	0.947228	4.44998	1.40206	1.02123	5.99621	0.493701	0.343021
'CLTC'	0	0	0	7.15565e-08	1.74427e-05	4.19913e-06	3	4	1	2	0	1	0.999967	0.983613	0.903757	1.39377	4.73885	1.02123	5.99583	0.494976	0.343007
'DHX33'	0	0	0	2.39839e-06	8.52571e-06	1.72625e-06	3	2	1	0	0	2	0.998881	0.991925	0.95912	3.00671	2.05544	1.01198	5.94342	0.496248	0.341031
'TUBB1'	0	0	0	1.11606e-10	6.11439e-06	8.42169e-07	4	2	0	1	0	0	1	0.994197	0.979819	2.96475	2.05544	0.999384	5.93258	0.497502	0.340621
'ATP8B4'	0	0	0	1.11606e-10	1.03514e-05	3.30857e-06	5	3	3	3	0	5	1	0.990213	0.923275	1.99937	3.08912	1.04926	5.92477	0.49874	0.340325
'USP4'	0	0	0	1.41163e-06	8.46636e-06	2.81915e-06	5	1	2	1	0	4	0.999341	0.991981	0.9342	4.44998	1.40206	1.02523	5.92382	0.49996	0.340289
'DIAPH3'	0	0	0	5.35178e-07	8.45628e-06	2.92345e-06	7	0	0	2	0	3	0.99975	0.991991	0.93186	6.63513	0.986609	0.974553	5.89589	0.501169	0.339229
'LEMD3'	0	0	0	1.29704e-05	3.11728e-06	2.60171e-06	2	3	0	0	0	1	0.99398	0.997033	0.9391	2.0275	3.08912	0.990839	5.77561	0.502394	0.334624
'B4GALNT1'	0	0	0	9.38004e-06	6.29585e-06	1.37349e-06	3	2	0	0	0	3	0.995639	0.994025	0.96732	3.00671	2.05544	0.974553	5.76597	0.503604	0.334252
'KIAA1033'	0	0	0	7.58637e-07	5.63965e-06	4.16821e-06	4	1	0	0	0	0	0.999646	0.994645	0.904427	4.54259	1.40206	0.999384	5.72389	0.504809	0.332624
'SZT2'	0	0	1	1.5277e-06	1.46413e-07	1.03845e-05	0	1	1	3	0	1	0.999287	0.99986	9.31884	0.429043	1.40206	1.02123	5.71982	0.505996	0.332466
'PARP14'	0	0	0	1.5683e-06	6.00373e-06	3.08459e-06	5	1	0	1	0	1	0.999268	0.994301	0.928257	4.44998	1.40206	0.990839	5.70159	0.507172	0.331758
'LPHN1'	0	0	0	2.89957e-05	1.74863e-05	3.81261e-06	5	1	1	1	0	0	0.986643	0.983573	0.912171	4.44998	1.40206	1.03077	5.69283	0.508333	0.331417
'PLOD3'	0	0	0	7.50331e-06	8.10571e-06	2.43753e-06	5	1	0	1	0	3	0.996508	0.99232	0.942819	4.44998	1.40206	0.974553	5.66881	0.509485	0.330481
'TEAD2'	0	0	0	1.11606e-10	5.4539e-06	1.63494e-06	5	2	0	2	0	2	1	0.99482	0.961235	2.93438	2.05544	0.982564	5.66706	0.51062	0.330413
'LY75'	0	0	0	8.67519e-07	7.92418e-08	4.65261e-06	4	2	1	1	0	0	0.999595	0.999924	0.893994	2.96475	2.05544	1.03077	5.6128	0.511755	0.328288
'MCM6'	0	0	0	1.25566e-06	8.96474e-06	2.25039e-06	4	2	0	1	0	4	0.999414	0.991513	0.947078	2.96475	2.05544	0.966802	5.52917	0.512896	0.324986
'PTPRM'	0	0	0	7.85511e-07	1.19323e-05	4.59299e-06	5	1	0	1	0	0	0.999633	0.988734	0.895271	4.44998	1.40206	0.999384	5.51737	0.514025	0.324517
'ABCC10'	0	0	0	4.91433e-06	1.27965e-05	3.65556e-06	6	1	2	2	0	8	0.99771	0.987927	0.915615	4.37733	1.40206	0.98937	5.47996	0.515149	0.323028
'LAMA2'	0	1	1	1.04315e-06	2.2866e-05	8.63194e-06	8	2	2	13	1	13	0.999513	1.40373	9.7541	0.335857	1.24587	0.950559	5.44332	0.516268	0.321563
'MYH7B'	0	0	1	1.59076e-05	4.6056e-07	5.26558e-06	1	0	0	3	0	7	0.992627	0.999561	10.6543	0.55139	0.986609	0.945046	5.43472	0.517373	0.321218
'ALDH1L1'	0	0	0	6.61418e-07	1.09484e-05	2.22809e-06	5	2	0	2	0	8	0.999691	0.989654	0.947587	2.93438	2.05544	0.938277	5.30545	0.518499	0.315991
'SEC23A'	0	0	0	1.11606e-10	6.27485e-06	2.4821e-06	7	2	2	3	1	3	1	0.994045	0.941808	4.32221	1.24587	1.03491	5.21735	0.519634	0.312383
'CNTN3'	0	0	1	1.11606e-10	6.62432e-06	2.62524e-06	1	0	2	4	0	2	1	0.993715	11.4244	0.434352	0.986609	1.04489	5.08341	0.520791	0.306825
'FN1'	0	0	1	1.08884e-06	1.90608e-05	7.37065e-06	3	0	3	4	1	6	0.999492	0.982119	10.0812	0.740911	0.661225	1.03913	5.0378	0.521945	0.304911
'SEC31B'	0	0	0	2.37378e-07	7.34188e-06	2.79577e-06	4	2	1	0	1	10	0.999889	0.993039	0.934726	4.54259	1.24587	0.947768	4.97829	0.523101	0.302399
'TRRAP'	0	1	0	1.64142e-06	3.91178e-05	9.88098e-06	8	0	2	3	1	2	0.999234	1.37678	0.78952	6.51172	0.661225	1.04489	4.88667	0.524267	0.298494
'DAGLB'	0	0	1	6.13579e-06	5.38496e-06	1.71843e-06	2	0	0	5	0	5	0.997143	0.994885	11.7029	0.440669	0.986609	0.959303	4.84214	0.52543	0.296581
'ROBO1'	0	0	0	1.11606e-10	8.37028e-06	5.39655e-06	5	5	0	4	1	6	1	0.992072	0.878232	1.4065	4.01087	0.952053	4.67943	0.526624	0.2895
'AKD1'	0	0	1	1.11606e-10	4.61854e-06	4.62795e-06	2	0	0	5	0	1	1	0.99561	10.8349	0.440669	0.986609	0.990839	4.64703	0.527812	0.288073
'HEATR2'	0	0	0	1.06622e-05	5.99392e-06	1.92741e-06	3	1	5	0	0	3	0.995046	0.99431	0.954478	3.00671	1.40206	1.15383	4.59336	0.529	0.285696
'DPYD'	0	1	1	3.69214e-07	6.7371e-06	2.6146e-06	1	0	0	4	1	4	0.999828	1.43132	11.4277	0.434352	0.661225	0.966802	4.54094	0.530187	0.28336
'CCDC67'	0	0	0	1.11606e-10	1.26183e-06	2.13976e-06	1	4	1	1	0	1	1	0.998797	0.949606	0.987484	4.73885	1.02123	4.5326	0.531362	0.282987
'CPVL'	0	0	0	1.11606e-10	4.17967e-06	1.53044e-06	5	0	1	0	1	1	1	0.996026	0.963662	6.97758	0.661225	1.02123	4.52244	0.532526	0.282532
'THG1L'	0	0	0	1.34174e-06	3.85564e-06	7.08155e-07	4	0	1	0	0	1	0.999374	0.996333	0.983	4.54259	0.986609	1.02123	4.4798	0.533686	0.280615
'ZNF534'	0	0	0	1.11606e-10	1.04146e-10	1.57159e-06	1	4	0	1	0	1	1	1	0.962706	0.987484	4.73885	0.990839	4.46375	0.534837	0.279892
'SLITRK5'	0	0	0	5.82975e-06	4.54945e-06	1.24423e-06	4	0	1	0	0	0	0.997285	0.995676	0.970345	4.54259	0.986609	1.03077	4.45115	0.535977	0.279322
'SP4'	0	0	0	1.01944e-07	1.98892e-06	1.49994e-06	4	0	1	0	0	0	0.999952	0.998105	0.964372	4.54259	0.986609	1.03077	4.44641	0.537105	0.279108
'LRRC4'	0	1	0	1.54051e-06	3.25361e-06	9.78116e-07	3	0	2	0	0	0	0.999281	1.43739	0.976604	3.00671	0.986609	1.06579	4.43497	0.538222	0.27859
'IP6K1'	0	0	0	1.11606e-10	5.22505e-06	8.90459e-07	4	0	1	0	0	2	1	0.995037	0.978676	4.54259	0.986609	1.01198	4.41672	0.53933	0.277762
'VSTM2A'	0	0	0	2.85794e-06	1.42023e-06	7.13351e-07	4	0	0	0	0	0	0.998667	0.998646	0.982877	4.54259	0.986609	0.999384	4.39049	0.540433	0.276568
'CHRNE'	0	0	0	1.15088e-05	5.69347e-06	1.52719e-06	4	0	2	0	0	4	0.994655	0.994594	0.963738	4.54259	0.986609	1.02523	4.38072	0.541525	0.276123
'FAM179A'	0	0	0	7.78223e-07	3.13064e-06	2.09094e-06	4	0	1	0	0	0	0.999637	0.99702	0.950723	4.54259	0.986609	1.03077	4.37733	0.542604	0.275968
'MYNN'	0	0	0	1.11606e-10	2.35917e-06	1.31345e-06	4	0	0	0	0	0	1	0.997753	0.968724	4.54259	0.986609	0.999384	4.32917	0.543685	0.273763
'APBA2'	0	0	0	4.30066e-06	8.32209e-06	1.55564e-06	4	0	1	0	0	2	0.997996	0.992117	0.963076	4.54259	0.986609	1.01198	4.32488	0.544753	0.273566
'DBNL'	0	0	0	4.54707e-06	4.87035e-06	1.24596e-06	4	0	0	0	0	0	0.997881	0.995372	0.970304	4.54259	0.986609	0.999384	4.31671	0.545812	0.273191
'PDE1C'	0	0	0	1.29466e-06	5.70663e-06	2.55778e-06	6	0	2	2	0	0	0.999396	0.994582	0.940094	4.37733	0.986609	1.06579	4.30107	0.546862	0.27247
'SMG5'	0	0	0	6.45696e-07	3.60819e-06	2.85725e-06	4	0	1	0	0	0	0.999699	0.996567	0.933344	4.54259	0.986609	1.03077	4.29563	0.547902	0.27222
'NUAK1'	0	0	0	2.88904e-06	4.04769e-06	1.53924e-06	4	0	0	0	0	0	0.998653	0.996151	0.963458	4.54259	0.986609	0.999384	4.29293	0.548931	0.272095
'TLE1'	0	0	0	4.13996e-06	1.28786e-05	1.82107e-06	4	0	1	0	0	2	0.99807	0.987851	0.956929	4.54259	0.986609	1.01198	4.27912	0.549951	0.271457
'MFSD7'	0	0	0	1.22251e-05	2.92141e-06	1.23965e-06	4	0	0	0	0	1	0.994324	0.997219	0.970452	4.54259	0.986609	0.990839	4.27311	0.550962	0.271179
'ELMO3'	0	0	0	1.35641e-05	6.26566e-06	2.07385e-06	5	0	2	1	0	3	0.993706	0.994054	0.951115	4.44998	0.986609	1.03491	4.2688	0.551962	0.27098
'RAB26'	0	0	0	4.48384e-06	1.77301e-06	8.26902e-07	5	0	0	1	0	1	0.997911	0.99831	0.980181	4.44998	0.986609	0.990839	4.24785	0.552957	0.270009
'FYN'	0	0	0	1.11606e-10	5.79887e-06	2.05339e-06	4	0	0	0	0	0	1	0.994494	0.951584	4.54259	0.986609	0.999384	4.23868	0.553942	0.269583
'CSNK1D'	0	0	0	3.83469e-06	6.46186e-06	1.19604e-06	5	0	0	1	0	0	0.998212	0.993869	0.971475	4.44998	0.986609	0.999384	4.22881	0.55492	0.269125
'SLCO1C1'	0	0	0	1.11606e-10	5.08982e-06	1.72894e-06	4	1	2	1	0	0	1	0.995164	0.959058	2.96475	1.40206	1.06579	4.22832	0.555887	0.269102
'C4orf29'	0	0	0	1.11606e-10	3.93822e-06	1.56117e-06	4	0	0	0	0	2	1	0.996255	0.962948	4.54259	0.986609	0.982564	4.22457	0.556844	0.268927
'PUS10'	0	0	0	1.11606e-10	3.25206e-06	1.70527e-06	6	0	1	2	0	1	1	0.996905	0.959605	4.37733	0.986609	1.02123	4.21915	0.557792	0.268675
'COG8'	0	0	0	6.44809e-06	5.62835e-06	1.0977e-06	4	0	0	0	0	3	0.996998	0.994655	0.973786	4.54259	0.986609	0.974553	4.21779	0.558731	0.268612
'LRRC56'	0	0	0	2.73137e-06	1.11139e-06	1.39989e-06	4	0	0	0	0	3	0.998726	0.99894	0.966704	4.54259	0.986609	0.974553	4.21244	0.55966	0.268362
'WBSCR22'	0	0	0	1.05097e-06	3.80224e-06	1.3506e-06	4	0	0	0	0	3	0.999509	0.996384	0.967855	4.54259	0.986609	0.974553	4.20996	0.560581	0.268247
'DNM1L'	0	0	0	1.01156e-06	7.88511e-06	2.2749e-06	4	0	0	0	0	0	0.999528	0.992528	0.946519	4.54259	0.986609	0.999384	4.20579	0.561492	0.268053
'CEP120'	0	1	0	3.97248e-07	5.01651e-06	2.79625e-06	3	3	2	3	0	5	0.999815	1.43431	0.934715	0.999428	3.08912	1.01584	4.2039	0.562395	0.267964
'FZD1'	0	0	0	1.78078e-05	9.69186e-06	1.09541e-06	5	0	0	1	0	0	0.991753	0.990831	0.97384	4.44998	0.986609	0.999384	4.19881	0.563289	0.267726
'COLGALT1'	0	0	0	6.31046e-06	9.06594e-06	1.43801e-06	5	0	1	1	0	4	0.997062	0.991418	0.965815	4.44998	0.986609	0.99434	4.16783	0.564181	0.266277
'CCDC30'	0	0	0	1.11606e-10	8.15857e-07	2.61531e-06	5	0	1	1	0	2	1	0.999222	0.938793	4.44998	0.986609	1.01198	4.16781	0.565064	0.266276
'SEZ6L'	0	0	0	1.42245e-06	7.17806e-06	2.317e-06	4	0	0	0	0	1	0.999336	0.993194	0.945559	4.54259	0.986609	0.990839	4.1676	0.565938	0.266266
'MPO'	0	0	0	8.20792e-06	9.885e-06	1.50249e-06	6	0	1	2	0	2	0.996182	0.99065	0.964313	4.37733	0.986609	1.01198	4.15915	0.566805	0.26587
'OR2W3'	0	0	0	1.11606e-10	1.11355e-06	3.23556e-07	3	1	0	0	0	1	1	0.998938	0.992193	3.00671	1.40206	0.990839	4.13997	0.567668	0.264969
'BAIAP2'	0	0	0	1.21741e-05	5.29047e-06	1.28572e-06	1	3	0	0	0	0	0.994347	0.994975	0.969373	1.39642	3.08912	0.999384	4.13451	0.568523	0.264712
'GLS2'	0	0	0	1.35517e-06	5.02112e-06	2.16938e-06	4	0	0	0	0	3	0.999368	0.995229	0.948928	4.54259	0.986609	0.974553	4.12227	0.569372	0.264135
'EDEM1'	0	0	0	5.564e-06	5.58982e-06	1.97521e-06	5	0	0	1	0	1	0.997408	0.994692	0.953379	4.44998	0.986609	0.990839	4.11465	0.570215	0.263776
'DAG1'	0	0	0	1.11606e-10	4.87913e-06	1.49906e-06	3	1	1	0	0	2	1	0.995364	0.964392	3.00671	1.40206	1.01198	4.09513	0.571054	0.262854
'TLR2'	0	0	0	1.11606e-10	3.32558e-06	1.14561e-06	6	0	1	2	0	6	1	0.996836	0.972659	4.37733	0.986609	0.977786	4.09433	0.571885	0.262815
'PRKD3'	0	0	0	1.11606e-10	7.70317e-06	2.2538e-06	5	0	0	1	0	1	1	0.992699	0.947	4.44998	0.986609	0.990839	4.08953	0.572708	0.262588
'MRPL22'	0	0	0	5.68715e-07	1.13362e-06	9.18396e-07	3	1	0	0	0	1	0.999734	0.998919	0.978015	3.00671	1.40206	0.990839	4.07965	0.573526	0.26212
'SORCS1'	0	0	0	3.41117e-06	8.02259e-06	3.75478e-06	4	0	1	0	0	3	0.99841	0.992399	0.913437	4.54259	0.986609	1.00302	4.06849	0.574338	0.261591
'CYB5D1'	0	0	0	3.06808e-06	3.17504e-06	5.53283e-07	2	2	0	0	0	1	0.998569	0.996978	0.98669	2.0275	2.05544	0.990839	4.05616	0.575145	0.261005
'DNMT3A'	0	0	0	7.67303e-06	7.03148e-06	2.63161e-06	9	7	1	10	2	2	0.99643	0.993332	0.938425	0.824313	5.23454	1.01198	4.05588	0.575944	0.260991
'MYLK4'	0	0	0	1.11606e-10	1.92676e-06	1.02001e-06	4	1	0	1	0	0	1	0.998164	0.975616	2.96475	1.40206	0.999384	4.04546	0.576738	0.260496
'ILDR1'	0	0	0	1.11606e-10	4.1915e-06	1.5803e-06	2	2	1	0	0	2	1	0.996015	0.962503	2.0275	2.05544	1.01198	4.04305	0.577525	0.260381
'PMS2'	0	0	0	1.91777e-06	7.76062e-06	2.36619e-06	6	0	0	2	0	0	0.999105	0.992645	0.94444	4.37733	0.986609	0.999384	4.04265	0.578305	0.260362
'MAGI3'	0	0	0	1.17866e-06	8.4827e-06	3.49529e-06	4	0	1	0	0	5	0.99945	0.991966	0.919144	4.54259	0.986609	0.98593	4.02658	0.57908	0.259595
'LRRN1'	0	0	0	1.11606e-10	3.53218e-06	9.73879e-07	3	2	0	1	0	0	1	0.99664	0.976704	2.01148	2.05544	0.999384	4.02212	0.579849	0.259382
'NUP214'	0	0	1	7.14476e-07	1.68694e-06	4.34194e-06	1	0	1	3	1	2	0.999666	0.998392	10.917	0.55139	0.661225	1.01198	4.02015	0.580612	0.259288
'ZNF234'	0	0	0	1.11606e-10	1.04146e-10	1.65877e-06	2	2	0	0	0	0	1	1	0.960683	2.0275	2.05544	0.999384	4.0011	0.581371	0.258377
'TRIM2'	0	0	0	1.73203e-07	4.94524e-06	2.01959e-06	3	1	0	0	0	0	0.999919	0.995301	0.95236	3.00671	1.40206	0.999384	3.99312	0.582125	0.257995
'ATP6V0A1'	0	0	0	1.11606e-10	1.07852e-05	2.87003e-06	6	0	0	2	0	0	1	0.989806	0.933058	4.37733	0.986609	0.999384	3.98608	0.582874	0.257657
'HAPLN1'	0	0	0	1.11606e-10	4.47166e-06	9.36668e-07	2	2	0	0	0	2	1	0.995749	0.977583	2.0275	2.05544	0.982564	3.98595	0.583616	0.257651
'SLC25A10'	0	0	0	6.99407e-06	4.43532e-06	1.36667e-06	3	1	0	0	0	2	0.996745	0.995784	0.96748	3.00671	1.40206	0.982564	3.97751	0.584353	0.257246
'PPP2R1A'	0	0	0	1.31429e-06	4.47407e-06	1.42291e-06	3	2	0	1	0	0	0.999387	0.995747	0.966167	2.01148	2.05544	0.999384	3.97272	0.585084	0.257016
'BUB1'	0	0	0	1.57091e-07	4.50268e-06	2.56428e-06	6	0	0	2	0	2	0.999927	0.99572	0.939947	4.37733	0.986609	0.982564	3.97122	0.585808	0.256944
'DMRTA1'	0	0	0	7.15897e-06	3.63516e-06	8.81865e-07	3	1	0	0	0	4	0.996668	0.996542	0.978879	3.00671	1.40206	0.966802	3.96252	0.586528	0.256525
'HECTD1'	0	0	0	1.11606e-10	5.62423e-06	7.64703e-06	6	0	2	1	1	0	1	0.994659	0.832401	6.78889	0.661225	1.06579	3.96121	0.587242	0.256462
'ICA1'	0	0	0	1.11606e-10	5.27099e-06	1.69507e-06	3	1	0	0	0	2	1	0.994993	0.959842	3.00671	1.40206	0.982564	3.95585	0.58795	0.256204
'PRDM10'	0	0	0	7.68764e-07	4.79861e-06	3.32706e-06	3	1	1	0	0	1	0.999641	0.99544	0.922865	3.00671	1.40206	1.02123	3.95348	0.588653	0.25609
'ZDBF2'	0	0	0	1.11606e-10	1.75256e-08	3.20729e-06	3	1	1	0	0	2	1	0.999983	0.925524	3.00671	1.40206	1.01198	3.94833	0.58935	0.255841
'KCNT1'	0	0	0	2.32234e-05	4.40327e-06	3.0868e-06	6	0	0	2	0	0	0.989273	0.995814	0.928208	4.37733	0.986609	0.999384	3.94663	0.590042	0.255759
'CRYBG3'	0	0	1	1.03221e-06	3.89639e-07	4.62273e-06	1	0	0	3	1	0	0.999518	0.999628	10.8364	0.55139	0.661225	0.999384	3.94507	0.590727	0.255684
'ATG2A'	0	0	0	2.13372e-05	1.54418e-05	4.99173e-06	7	0	3	2	1	6	0.990135	0.985467	0.886771	6.63513	0.661225	1.03913	3.94472	0.591407	0.255667
'XPO7'	0	1	0	1.38327e-07	8.04147e-06	3.53558e-06	3	1	2	1	0	0	0.999935	1.42905	0.918255	2.01148	1.40206	1.06579	3.94402	0.592081	0.255634
'EPPK1'	0	0	0	4.5784e-05	1.04146e-10	2.83729e-06	5	0	0	1	0	2	0.979074	1	0.933793	4.44998	0.986609	0.982564	3.94393	0.592749	0.255629
'PRSS16'	0	0	0	5.34338e-06	4.20911e-06	1.75956e-06	3	1	0	0	0	2	0.997511	0.995998	0.95835	3.00671	1.40206	0.982564	3.94385	0.593411	0.255625
'PAX7'	0	0	0	3.88979e-06	7.1883e-06	1.31297e-06	4	1	1	1	0	5	0.998187	0.993184	0.968735	2.96475	1.40206	0.98593	3.93593	0.594069	0.255243
'MTA2'	0	0	0	1.96117e-07	7.0493e-06	1.99652e-06	4	1	0	1	0	0	0.999908	0.993315	0.952889	2.96475	1.40206	0.999384	3.93167	0.594722	0.255037
'CHRNA6'	0	0	0	1.11606e-10	4.75459e-06	8.7379e-07	3	2	0	1	0	3	1	0.995482	0.97907	2.01148	2.05544	0.974553	3.92712	0.595371	0.254817
'USP39'	0	0	0	2.98776e-06	5.85464e-06	1.85283e-06	3	2	0	1	0	0	0.998607	0.994442	0.956196	2.01148	2.05544	0.999384	3.92351	0.596014	0.254642
'ANKRD24'	0	0	0	1.79415e-07	1.04146e-10	2.95566e-06	3	1	0	0	0	0	0.999916	1	0.931138	3.00671	1.40206	0.999384	3.92256	0.596653	0.254597
'TAOK1'	0	0	0	6.17353e-07	8.37013e-06	3.91565e-06	3	1	1	0	0	0	0.999712	0.992072	0.909919	3.00671	1.40206	1.03077	3.92139	0.597286	0.25454
'TSGA10'	0	0	0	1.11606e-10	1.48014e-06	3.04814e-06	3	2	1	1	0	1	1	0.998589	0.929071	2.01148	2.05544	1.02123	3.91724	0.597915	0.254339
'CDC25B'	0	0	0	2.43926e-06	6.50142e-06	1.68461e-06	1	3	0	0	0	6	0.998862	0.993831	0.960084	1.39642	3.08912	0.952053	3.91416	0.598539	0.25419
'IPO9'	0	0	0	1.6649e-06	5.42948e-06	2.79325e-06	6	1	1	3	0	0	0.999223	0.994843	0.934782	2.91431	1.40206	1.03077	3.91373	0.599158	0.254169
'TFCP2L1'	0	1	0	4.45261e-07	4.54726e-06	1.75951e-06	2	1	0	0	0	0	0.999792	1.43513	0.958351	2.0275	1.40206	0.999384	3.90649	0.599773	0.253818
'EPS8L1'	0	0	0	1.79221e-05	4.53651e-06	2.25772e-06	4	1	1	0	1	0	0.991701	0.995688	0.946911	4.54259	0.890333	1.03077	3.89789	0.600385	0.253401
'NDST2'	0	0	0	2.7177e-07	1.08537e-05	2.17951e-06	6	0	0	2	0	5	0.999873	0.989742	0.948696	4.37733	0.986609	0.959303	3.8896	0.600993	0.252999
'PACS2'	0	0	0	1.98568e-05	1.03078e-05	2.52077e-06	6	0	0	2	0	3	0.990813	0.990253	0.940931	4.37733	0.986609	0.974553	3.88558	0.601597	0.252803
'POLR3B'	0	0	0	8.67187e-07	1.20788e-05	3.87659e-06	5	0	0	1	0	2	0.999595	0.988597	0.910772	4.44998	0.986609	0.982564	3.88255	0.602197	0.252656
'SEMA6B'	0	0	0	2.11018e-05	1.04146e-10	2.26173e-06	3	2	0	1	0	0	0.990243	1	0.946819	2.01148	2.05544	0.999384	3.87402	0.602793	0.252241
'ZBTB11'	0	0	0	2.61194e-06	2.539e-06	3.08643e-06	3	1	0	0	0	1	0.998782	0.997582	0.928216	3.00671	1.40206	0.990839	3.86305	0.603387	0.251706
'EPG5'	0	0	0	2.19184e-06	2.0706e-06	6.57142e-06	4	0	1	0	0	2	0.998977	0.998027	0.853965	4.54259	0.986609	1.01198	3.86154	0.603977	0.251633
'FHOD3'	0	0	0	1.87113e-06	1.23355e-05	3.56546e-06	4	3	1	3	0	5	0.999127	0.988358	0.917597	1.39838	3.08912	0.98593	3.85916	0.604562	0.251517
'GOLGA3'	0	0	0	1.21591e-05	4.88643e-06	3.88808e-06	3	1	1	0	0	2	0.994354	0.995357	0.910521	3.00671	1.40206	1.01198	3.84452	0.605145	0.250802
'HDAC4'	0	0	0	1.09071e-05	1.42211e-05	2.6865e-06	3	1	0	0	0	1	0.994933	0.986601	0.937186	3.00671	1.40206	0.990839	3.84258	0.605724	0.250707
'MACF1'	0	0	0	1.14897e-06	3.28529e-05	1.68166e-05	8	4	6	6	1	11	0.999464	0.96956	0.671282	2.02224	2.657	1.09657	3.83272	0.6063	0.250225
'PIK3C2B'	0	0	1	2.14344e-07	1.0895e-05	4.54645e-06	2	0	1	6	0	3	0.9999	0.989704	10.8582	0.358661	0.986609	1.00302	3.81383	0.606875	0.249299
'PRTG'	0	1	0	8.9674e-07	4.77278e-06	3.0301e-06	4	0	1	1	0	7	0.999581	1.43474	0.929474	2.96475	0.986609	0.969904	3.78171	0.607452	0.24772
'PFAS'	0	0	0	2.31157e-06	1.66812e-05	3.44942e-06	6	1	2	3	0	5	0.998922	0.984318	0.920157	2.91431	1.40206	1.01584	3.75539	0.60803	0.24642
'MYH13'	0	0	0	3.81221e-07	1.04146e-10	4.865e-06	3	2	1	1	0	1	0.999822	1	0.889463	2.01148	2.05544	1.02123	3.75487	0.608603	0.246394
'NRD1'	0	0	0	1.08525e-06	7.65352e-06	3.05534e-06	2	2	0	0	0	3	0.999493	0.992746	0.92891	2.0275	2.05544	0.974553	3.74338	0.609174	0.245826
'LMO7'	0	0	0	1.11606e-10	1.1518e-05	4.67083e-06	5	1	3	2	0	7	1	0.989121	0.893605	2.93438	1.40206	1.0293	3.74301	0.60974	0.245808
'MAD1L1'	0	0	0	8.67147e-06	6.62134e-06	2.20079e-06	5	1	0	2	0	4	0.995967	0.993718	0.94821	2.93438	1.40206	0.966802	3.7328	0.610304	0.245301
'ITGA3'	0	0	0	3.30602e-06	8.72384e-06	3.49414e-06	3	2	0	1	0	1	0.998459	0.991739	0.919169	2.01148	2.05544	0.990839	3.72861	0.610865	0.245094
'ABCC1'	0	0	0	5.87189e-07	1.83215e-05	3.76799e-06	9	0	0	5	0	2	0.999726	0.982801	0.913148	4.25686	0.986609	0.982564	3.7024	0.611426	0.243791
'HIVEP1'	0	0	0	1.11606e-10	6.33072e-07	4.45845e-06	4	1	0	1	0	1	1	0.999396	0.89816	2.96475	1.40206	0.990839	3.697	0.611984	0.243522
'SLC4A8'	0	1	0	8.58569e-07	1.35146e-05	2.90736e-06	3	1	0	1	0	2	0.999599	1.41962	0.93222	2.01148	1.40206	0.982564	3.66572	0.612544	0.24196
'CLSTN2'	0	0	0	1.17914e-06	5.8027e-06	1.92265e-06	5	1	0	1	1	3	0.99945	0.994491	0.954588	4.44998	0.890333	0.974553	3.66347	0.613099	0.241848
'KAT6B'	0	0	0	1.11606e-10	7.61412e-06	4.33311e-06	4	1	0	1	0	2	1	0.992783	0.90086	2.96475	1.40206	0.982564	3.65281	0.613653	0.241314
'USP40'	0	0	0	6.44517e-07	2.73388e-06	3.56411e-06	3	1	0	0	0	7	0.999699	0.997397	0.917627	3.00671	1.40206	0.945046	3.64515	0.614204	0.240929
'LBR'	0	0	0	1.11606e-10	5.20127e-06	2.44082e-06	4	1	0	0	1	5	1	0.995059	0.942744	4.54259	0.890333	0.959303	3.63961	0.614751	0.240651
'KIAA1199'	0	0	0	1.11606e-10	1.14997e-05	3.42129e-06	6	1	0	3	0	3	1	0.989138	0.920778	2.91431	1.40206	0.974553	3.62677	0.615297	0.240006
'CNGB1'	0	0	0	1.72506e-06	8.2972e-06	3.00567e-06	4	1	0	1	0	8	0.999195	0.99214	0.930019	2.96475	1.40206	0.938277	3.59585	0.615845	0.238448
'SLC7A9'	0	0	0	1.11606e-10	4.37112e-06	1.08367e-06	4	2	1	1	1	3	1	0.995845	0.974116	2.96475	1.24587	1.00302	3.59396	0.616389	0.238352
'PLB1'	0	0	0	1.14723e-06	7.11477e-06	5.32934e-06	8	0	1	3	1	9	0.999465	0.993253	0.879644	6.51172	0.661225	0.9549	3.59035	0.61693	0.23817
'MYO18B'	0	1	0	2.48686e-07	1.43243e-05	6.44982e-06	4	0	4	1	0	13	0.999884	1.41823	0.856442	2.96475	0.986609	1.00529	3.57123	0.61747	0.237202
'ABCG8'	0	0	0	1.07115e-07	4.2081e-06	1.52859e-06	1	3	6	1	0	2	0.99995	0.995999	0.963705	0.987484	3.08912	1.21734	3.56415	0.618008	0.236844
'ABI3BP'	0	0	0	1.11606e-10	5.03496e-06	3.52473e-06	5	1	0	1	1	2	1	0.995216	0.918494	4.44998	0.890333	0.982564	3.55848	0.618542	0.236556
'CACNA1B'	0	0	0	1.69992e-05	2.36179e-05	6.08296e-06	8	2	1	6	0	3	0.992125	0.977935	0.863963	2.02224	2.05544	1.00302	3.49478	0.619085	0.233309
'CIT'	0	0	0	1.42204e-06	6.95891e-06	6.58742e-06	3	2	0	1	0	1	0.999336	0.9934	0.85364	2.01148	2.05544	0.990839	3.47164	0.619628	0.232123
'KIAA1432'	0	0	0	1.42742e-06	7.66276e-06	4.03301e-06	7	1	0	3	1	1	0.999334	0.992737	0.907362	4.32221	0.890333	0.990839	3.43232	0.620175	0.230099
'ZMYM2'	0	0	0	1.11606e-10	2.07783e-06	4.05203e-06	4	2	1	1	1	1	1	0.998021	0.906949	2.96475	1.24587	1.02123	3.41433	0.62072	0.229169
'PLXNA1'	0	0	0	2.93697e-05	2.03906e-05	4.35148e-06	6	1	1	2	1	3	0.986473	0.980894	0.900464	4.37733	0.890333	1.00302	3.40601	0.621264	0.228739
'SLIT1'	0	0	0	5.25681e-06	1.41354e-05	3.98203e-06	5	1	0	1	1	5	0.997551	0.98668	0.908472	4.44998	0.890333	0.959303	3.39851	0.621805	0.22835
'XPOT'	0	0	1	1.11606e-10	3.4879e-06	2.71117e-06	0	0	0	5	0	0	1	0.996682	11.3984	0.29495	0.986609	0.999384	3.3039	0.62236	0.223413
'HERC1'	0	0	0	1.11606e-10	6.72578e-06	1.34485e-05	5	1	3	2	0	0	1	0.99362	0.726042	2.93438	1.40206	1.10475	3.27892	0.622915	0.222099
'ADAMTS20'	0	0	0	3.33721e-07	1.16776e-05	6.13021e-06	5	1	0	2	0	10	0.999844	0.988972	0.86299	2.93438	1.40206	0.925437	3.24903	0.623472	0.220521
'ATG2B'	0	0	0	3.76342e-07	6.71256e-06	5.38745e-06	4	2	0	1	1	3	0.999824	0.993632	0.878423	2.96475	1.24587	0.974553	3.14137	0.624046	0.214783
'SAG'	0	0	0	1.11606e-10	3.45131e-06	1.29243e-06	0	3	2	0	0	3	1	0.996716	0.969216	0.985464	3.08912	1.03491	3.04347	0.624634	0.209492
'TMEM177'	0	0	0	1.11606e-10	1.66307e-06	5.03109e-07	3	0	1	0	0	0	1	0.998415	0.987889	3.00671	0.986609	1.03077	3.0159	0.625223	0.207989
'BIVM-ERCC5'	0	0	0	1.11606e-10	9.08379e-06	3.65618e-06	5	3	0	3	1	11	1	0.991401	0.915601	1.99937	1.79704	0.919357	2.99841	0.625812	0.207032
'SURF2'	0	0	0	3.45313e-06	2.04794e-06	9.00472e-07	3	0	1	0	0	0	0.99839	0.998049	0.978439	3.00671	0.986609	1.03077	2.98115	0.6264	0.206086
'KATNA1'	0	0	0	1.11606e-10	5.05894e-06	1.83015e-06	3	0	2	0	0	1	1	0.995194	0.956719	3.00671	0.986609	1.05519	2.98029	0.626984	0.206039
'GTF3C3'	0	0	0	5.99558e-07	4.06839e-06	2.47873e-06	7	0	0	2	2	1	0.99972	0.996131	0.941884	6.63513	0.481787	0.990839	2.97098	0.627565	0.205528
'CDK15'	0	0	0	1.90629e-07	2.7717e-06	1.33201e-06	2	1	3	0	0	2	0.999911	0.997361	0.96829	2.0275	1.40206	1.08156	2.96893	0.628143	0.205415
'GLMN'	0	0	0	3.5638e-07	2.04982e-06	1.71831e-06	4	0	2	1	0	1	0.999834	0.998047	0.959304	2.96475	0.986609	1.05519	2.95459	0.62872	0.204626
'LPXN'	0	0	0	3.08579e-07	3.45231e-06	9.09301e-07	3	0	1	0	0	1	0.999856	0.996715	0.97823	3.00671	0.986609	1.02123	2.95332	0.629293	0.204556
'ALKBH4'	0	0	0	2.61933e-06	3.32095e-06	4.6638e-07	2	1	2	0	0	1	0.998778	0.99684	0.988768	2.0275	1.40206	1.05519	2.95289	0.629862	0.204532
'ARFIP1'	0	0	0	1.11606e-10	2.83488e-06	9.50413e-07	2	1	2	0	0	0	1	0.997301	0.977258	2.0275	1.40206	1.06579	2.95283	0.630427	0.204529
'RUNX1'	0	0	0	1.11606e-10	7.36873e-06	1.15477e-06	3	0	1	0	0	0	1	0.993014	0.972444	3.00671	0.986609	1.03077	2.95269	0.630988	0.204521
'IRF7'	0	0	0	1.0415e-05	2.77149e-06	1.23325e-06	2	3	0	2	0	0	0.99516	0.997361	0.970602	0.992214	3.08912	0.999384	2.95093	0.631546	0.204424
'TUBA8'	0	0	0	1.11606e-10	7.20902e-06	6.3705e-07	3	0	1	0	0	2	1	0.993164	0.984693	3.00671	0.986609	1.01198	2.93584	0.632103	0.203592
'CHD4'	0	1	0	1.12537e-06	2.46874e-05	5.83526e-06	4	2	0	1	2	0	0.999475	1.40066	0.869082	2.96475	0.814192	0.999384	2.93504	0.632657	0.203547
'SULT2B1'	0	0	0	2.36977e-06	1.90386e-06	8.2624e-07	3	0	1	0	0	2	0.998895	0.998186	0.980197	3.00671	0.986609	1.01198	2.93396	0.633207	0.203488
'ATIC'	0	0	0	4.53189e-07	7.17769e-06	1.56627e-06	3	2	3	2	0	3	0.999788	0.993194	0.962829	1.39377	2.05544	1.07047	2.932	0.633753	0.20338
'HESX1'	0	0	0	1.11606e-10	1.17358e-06	4.60385e-07	3	0	0	0	0	0	1	0.998881	0.988911	3.00671	0.986609	0.999384	2.92847	0.634297	0.203184
'ARMC10'	0	0	0	1.85981e-06	1.93388e-06	7.12496e-07	3	0	1	0	0	3	0.999132	0.998157	0.982897	3.00671	0.986609	1.00302	2.9166	0.634839	0.202528
'IQCC'	0	0	0	1.94334e-06	9.49857e-07	1.50312e-06	3	0	1	0	0	1	0.999093	0.999094	0.964298	3.00671	0.986609	1.02123	2.91598	0.635377	0.202493
'SOX7'	0	0	0	6.10679e-06	3.14998e-06	4.43148e-07	3	0	0	0	0	0	0.997156	0.997002	0.989324	3.00671	0.986609	0.999384	2.91586	0.635912	0.202487
'GPAA1'	0	0	0	1.05435e-05	5.07572e-06	1.19051e-06	3	0	1	0	0	1	0.995101	0.995178	0.971605	3.00671	0.986609	1.02123	2.91486	0.636444	0.202431
'PYGO2'	0	0	0	1.44801e-06	8.68104e-07	7.03949e-07	3	0	0	0	0	0	0.999324	0.999172	0.9831	3.00671	0.986609	0.999384	2.91014	0.636973	0.20217
'VTN'	0	0	0	1.6705e-06	3.9605e-06	1.49769e-06	3	0	1	0	0	1	0.999221	0.996234	0.964424	3.00671	0.986609	1.02123	2.90838	0.637499	0.202072
'DLK1'	0	0	0	3.28326e-06	2.62148e-06	6.30937e-07	3	0	0	0	0	0	0.998469	0.997504	0.984838	3.00671	0.986609	0.999384	2.90793	0.638022	0.202047
'MRPL21'	0	0	0	2.19731e-06	1.55903e-06	7.26169e-07	3	0	0	0	0	0	0.998975	0.998514	0.982572	3.00671	0.986609	0.999384	2.90564	0.638542	0.201921
'RRAGD'	0	0	0	2.08153e-06	3.04352e-06	6.87435e-07	3	0	0	0	0	0	0.999029	0.997103	0.983493	3.00671	0.986609	0.999384	2.90441	0.639058	0.201852
'METTL18'	0	0	0	1.11606e-10	1.1806e-06	5.03297e-07	3	0	0	0	0	1	1	0.998874	0.987885	3.00671	0.986609	0.990839	2.90039	0.639572	0.201629
'ZNF532'	0	0	0	1.11606e-10	4.79156e-06	2.03838e-06	3	0	1	0	0	0	1	0.995447	0.951928	3.00671	0.986609	1.03077	2.89747	0.640083	0.201467
'KCNQ4'	0	0	0	1.06658e-05	7.98765e-06	1.60131e-06	1	3	0	1	0	0	0.995044	0.992431	0.962016	0.987484	3.08912	0.999384	2.89615	0.640591	0.201394
'FTMT'	0	0	0	1.11606e-10	1.46172e-06	3.29312e-07	4	0	0	1	0	0	1	0.998607	0.992054	2.96475	0.986609	0.999384	2.89598	0.641096	0.201384
'NMNAT2'	0	0	0	5.82067e-07	1.47481e-06	9.12021e-07	3	0	0	0	0	0	0.999728	0.998594	0.978166	3.00671	0.986609	0.999384	2.89503	0.641598	0.201331
'SORL1'	0	0	0	3.96549e-06	1.26509e-05	6.25271e-06	8	2	1	4	2	6	0.998152	0.988063	0.860474	4.28261	0.814192	0.977786	2.89333	0.642097	0.201237
'CERS4'	0	0	0	1.64988e-06	3.28901e-06	1.41686e-06	3	0	1	0	0	2	0.99923	0.99687	0.966308	3.00671	0.986609	1.01198	2.88955	0.642593	0.201027
'SLC25A44'	0	0	0	1.11606e-10	3.16304e-06	9.59046e-07	3	0	0	0	0	0	1	0.99699	0.977055	3.00671	0.986609	0.999384	2.88788	0.643087	0.200934
'DPYS'	0	0	0	2.02401e-06	5.96503e-06	1.3159e-06	2	1	2	0	0	1	0.999056	0.994338	0.968667	2.0275	1.40206	1.05519	2.8864	0.643578	0.200852
'CHSY1'	0	1	0	4.21131e-06	6.54311e-06	1.47996e-06	2	0	2	0	0	2	0.998037	1.43165	0.964837	2.0275	0.986609	1.04489	2.88149	0.644066	0.200579
'AURKA'	0	0	0	1.11606e-10	2.24957e-06	1.11197e-06	3	0	0	0	0	0	1	0.997857	0.97345	3.00671	0.986609	0.999384	2.87973	0.644552	0.200481
'SMPD3'	0	0	0	5.43023e-06	5.2659e-06	1.47507e-06	3	1	2	1	0	0	0.997471	0.994998	0.964951	2.01148	1.40206	1.06579	2.87862	0.645035	0.200419
'GORASP2'	0	0	0	8.3804e-07	2.91695e-06	1.09117e-06	3	0	0	0	0	0	0.999609	0.997223	0.97394	3.00671	0.986609	0.999384	2.87822	0.645515	0.200397
'TRPV6'	0	0	0	2.74279e-07	4.53916e-06	1.95277e-06	3	0	1	0	0	1	0.999872	0.995685	0.953895	3.00671	0.986609	1.02123	2.87692	0.645992	0.200324
'CAPN12'	0	0	0	7.61745e-06	5.58345e-06	1.75692e-06	4	0	2	1	0	3	0.996455	0.994698	0.958411	2.96475	0.986609	1.03491	2.87565	0.646467	0.200254
'CYP4F3'	0	0	0	2.31876e-06	1.04146e-10	1.22064e-06	3	0	0	0	0	0	0.998918	1	0.970898	3.00671	0.986609	0.999384	2.87523	0.646939	0.20023
'WISP3'	0	0	0	1.11606e-10	2.47853e-06	8.12767e-07	3	0	0	0	0	1	1	0.99764	0.980516	3.00671	0.986609	0.990839	2.8752	0.647407	0.200229
'ZWILCH'	0	0	0	2.16555e-07	2.25133e-06	1.49707e-06	4	0	1	1	0	1	0.999899	0.997856	0.964439	2.96475	0.986609	1.02123	2.87445	0.647874	0.200187
'CDH19'	0	0	0	1.11606e-10	4.44419e-06	1.49494e-06	2	2	2	1	0	2	1	0.995775	0.964488	1.39299	2.05544	1.04489	2.87332	0.648337	0.200124
'STOX1'	0	0	0	3.94497e-06	4.40771e-07	2.1094e-06	3	0	1	0	0	1	0.998161	0.999579	0.950301	3.00671	0.986609	1.02123	2.87236	0.648798	0.20007
'RCCD1'	0	0	0	8.56829e-06	1.77187e-06	1.23481e-06	4	0	0	0	1	1	0.996015	0.998312	0.970566	4.54259	0.661225	0.990839	2.87219	0.649256	0.200061
'ROPN1L'	0	0	0	1.32141e-06	2.5381e-06	4.89219e-07	3	0	0	0	0	2	0.999383	0.997583	0.988221	3.00671	0.986609	0.982564	2.87166	0.649711	0.200031
'ST6GALNAC5'	0	0	0	2.50902e-06	4.02403e-06	7.81926e-07	3	0	0	0	0	1	0.99883	0.996173	0.981248	3.00671	0.986609	0.990839	2.86976	0.650164	0.199925
'CYP27A1'	0	0	0	2.07881e-06	5.22286e-06	1.6031e-06	2	1	2	0	0	1	0.99903	0.995039	0.961974	2.0275	1.40206	1.05519	2.8684	0.650614	0.19985
'SERPINE1'	0	0	0	1.11606e-10	2.91709e-06	8.98578e-07	3	0	0	0	0	1	1	0.997223	0.978484	3.00671	0.986609	0.990839	2.86804	0.651062	0.19983
'SCMH1'	0	0	0	1.11606e-10	6.48059e-06	1.9403e-06	2	2	2	1	0	1	1	0.993851	0.954182	1.39299	2.05544	1.05519	2.86507	0.651508	0.199664
'NIPAL2'	0	0	0	2.0258e-06	1.78522e-06	9.64105e-07	3	0	0	0	0	1	0.999055	0.998299	0.976935	3.00671	0.986609	0.990839	2.86388	0.651951	0.199598
'SLC6A11'	0	0	0	4.05252e-06	5.32508e-06	1.45898e-06	4	0	1	1	0	1	0.998111	0.994942	0.965326	2.96475	0.986609	1.02123	2.86356	0.652391	0.19958
'MOGAT1'	0	0	0	1.11335e-06	1.75078e-06	7.75269e-07	4	0	0	1	0	0	0.99948	0.998332	0.981406	2.96475	0.986609	0.999384	2.86261	0.65283	0.199527
'ATP6V0A4'	0	0	0	1.11606e-10	9.37479e-06	2.88995e-06	2	2	3	1	0	2	1	0.991128	0.932611	1.39299	2.05544	1.08156	2.86243	0.653265	0.199516
'CTNNA2'	0	1	0	1.11606e-10	1.01996e-05	2.67173e-06	1	2	2	1	0	1	1	1.42532	0.937519	0.987484	2.05544	1.05519	2.86192	0.653698	0.199488
'FAM5C'	0	0	0	1.11606e-10	6.70013e-06	1.71213e-06	4	0	0	0	1	0	1	0.993644	0.959447	4.54259	0.661225	0.999384	2.86179	0.654129	0.199481
'COL8A2'	0	0	0	4.05227e-06	5.92664e-06	8.11829e-07	3	0	0	0	0	1	0.998111	0.994374	0.980538	3.00671	0.986609	0.990839	2.86044	0.654557	0.199406
'ZNF438'	0	0	0	1.11606e-10	2.68976e-06	1.56693e-06	3	0	1	0	0	3	1	0.997439	0.962814	3.00671	0.986609	1.00302	2.85743	0.654983	0.199238
'TPP1'	0	0	0	1.30702e-06	5.09607e-06	1.49922e-06	4	0	0	0	1	1	0.99939	0.995159	0.964389	4.54259	0.661225	0.990839	2.85454	0.655407	0.199076
'KCNA10'	0	0	0	1.11606e-10	4.62636e-06	3.90545e-07	3	0	0	0	0	3	1	0.995603	0.990585	3.00671	0.986609	0.974553	2.85115	0.65583	0.198887
'IDO1'	0	0	0	1.11606e-10	2.48382e-06	8.75114e-07	3	0	0	0	0	2	1	0.997635	0.979039	3.00671	0.986609	0.982564	2.84688	0.65625	0.198648
'MSI2'	0	0	0	2.00112e-06	1.88025e-06	9.85041e-07	4	0	0	1	0	0	0.999066	0.998208	0.976441	2.96475	0.986609	0.999384	2.8466	0.656669	0.198632
'TMPRSS11A'	0	0	0	1.11606e-10	1.16618e-06	1.63406e-06	3	0	0	0	0	0	1	0.998888	0.961256	3.00671	0.986609	0.999384	2.84659	0.657084	0.198632
'SPRED1'	0	0	0	1.11606e-10	3.61805e-06	1.53794e-06	3	0	0	0	0	0	1	0.996558	0.963488	3.00671	0.986609	0.999384	2.84655	0.657498	0.198629
'GPC5'	0	0	0	7.227e-07	2.47068e-06	1.2186e-06	3	0	0	0	0	1	0.999663	0.997647	0.970946	3.00671	0.986609	0.990839	2.8462	0.657909	0.19861
'PABPC1L'	0	0	0	2.35334e-06	6.82495e-06	1.38828e-06	3	0	0	0	0	0	0.998902	0.993526	0.966975	3.00671	0.986609	0.999384	2.84503	0.658318	0.198545
'TMOD4'	0	0	0	1.11606e-10	3.23599e-06	1.28999e-06	0	3	0	0	0	4	1	0.996921	0.969273	0.985464	3.08912	0.966802	2.84393	0.658725	0.198483
'SLC6A1'	0	0	0	7.20225e-07	5.61583e-06	1.49109e-06	3	0	0	0	0	0	0.999664	0.994667	0.964578	3.00671	0.986609	0.999384	2.8434	0.659129	0.198454
'SEMA4B'	0	0	0	4.2006e-06	6.35505e-06	2.11769e-06	4	0	1	1	0	0	0.998042	0.993969	0.950111	2.96475	0.986609	1.03077	2.84177	0.659532	0.198362
'ST6GALNAC1'	0	0	0	1.11606e-10	3.35768e-06	1.27969e-06	3	0	0	0	0	1	1	0.996805	0.969514	3.00671	0.986609	0.990839	2.84056	0.659932	0.198295
'CHRNA10'	0	0	0	1.11606e-10	3.32367e-06	9.40743e-07	3	0	0	0	0	2	1	0.996837	0.977487	3.00671	0.986609	0.982564	2.84009	0.660331	0.198268
'HDAC1'	0	0	0	5.48662e-07	6.04252e-06	1.55571e-06	3	0	0	0	0	0	0.999744	0.994264	0.963075	3.00671	0.986609	0.999384	2.83805	0.660727	0.198154
'ARPP21'	0	0	0	1.11606e-10	5.35075e-06	2.65862e-06	3	0	2	0	0	4	1	0.994918	0.937815	3.00671	0.986609	1.02523	2.83766	0.661121	0.198132
'PLK3'	0	0	0	6.37178e-06	1.04146e-10	1.73216e-06	3	0	0	0	0	0	0.997033	1	0.958983	3.00671	0.986609	0.999384	2.83459	0.661514	0.19796
'XKR6'	0	0	0	9.83467e-06	3.49457e-06	1.58972e-06	3	0	0	0	0	0	0.995429	0.996675	0.962285	3.00671	0.986609	0.999384	2.83033	0.661905	0.197721
'SERPINI2'	0	0	0	1.11606e-10	1.40937e-06	9.36609e-07	4	0	0	1	0	1	1	0.998657	0.977585	2.96475	0.986609	0.990839	2.82948	0.662294	0.197674
'ENPP2'	0	0	0	3.36361e-07	8.84577e-06	2.86989e-06	3	0	1	0	0	0	0.999843	0.991625	0.933061	3.00671	0.986609	1.03077	2.8287	0.662681	0.19763
'HEXB'	0	0	0	3.14272e-06	4.73816e-06	1.76128e-06	5	0	2	2	0	4	0.998535	0.995497	0.95831	2.93438	0.986609	1.02523	2.82742	0.663066	0.197559
'PDSS2'	0	0	0	2.07356e-06	3.03306e-06	8.65355e-07	4	0	0	1	0	1	0.999033	0.997113	0.97927	2.96475	0.986609	0.990839	2.82724	0.663449	0.197548
'OGFOD2'	0	0	0	1.11606e-10	3.63511e-06	7.95253e-07	3	1	2	1	0	4	1	0.996542	0.980932	2.01148	1.40206	1.02523	2.82642	0.66383	0.197502
'GDAP1'	0	0	0	1.00481e-06	1.15894e-06	1.05516e-06	2	1	1	0	0	1	0.999531	0.998895	0.974787	2.0275	1.40206	1.02123	2.82539	0.664209	0.197445
'BET1'	0	0	0	5.79929e-08	2.76524e-07	2.4515e-07	2	1	0	0	0	0	0.999973	0.999736	0.994078	2.0275	1.40206	0.999384	2.82329	0.664586	0.197327
'MR1'	0	0	0	4.08462e-07	6.10035e-07	1.05328e-06	4	0	0	1	0	1	0.999809	0.999418	0.974832	2.96475	0.986609	0.990839	2.82312	0.664961	0.197317
'WDR46'	0	0	0	2.12882e-06	4.82084e-06	2.31995e-06	3	0	1	0	0	2	0.999007	0.995419	0.945492	3.00671	0.986609	1.01198	2.82256	0.665335	0.197286
'SPNS2'	0	0	0	1.29585e-05	4.68825e-06	1.41183e-06	3	0	1	0	0	4	0.993985	0.995544	0.966425	3.00671	0.986609	0.99434	2.82085	0.665706	0.19719
'GABRD'	0	0	0	1.08003e-05	4.85747e-06	9.63792e-07	3	0	0	0	0	2	0.994982	0.995384	0.976942	3.00671	0.986609	0.982564	2.82015	0.666076	0.197151
'LINGO4'	0	0	0	1.11606e-10	2.43894e-06	7.37433e-07	2	1	1	0	0	2	1	0.997677	0.982304	2.0275	1.40206	1.01198	2.81928	0.666444	0.197102
'RTN3'	0	0	0	2.1896e-06	2.11655e-06	1.6095e-06	3	0	0	0	0	1	0.998979	0.997984	0.961826	3.00671	0.986609	0.990839	2.81849	0.66681	0.197057
'LRFN5'	0	0	0	1.11606e-10	4.61158e-06	1.0461e-06	2	1	1	0	0	1	1	0.995617	0.975001	2.0275	1.40206	1.02123	2.81806	0.667174	0.197033
'KY'	0	0	0	1.40325e-06	2.3066e-06	1.67639e-06	3	0	0	0	0	1	0.999345	0.997803	0.960274	3.00671	0.986609	0.990839	2.81446	0.667536	0.196831
'CABLES1'	0	0	0	1.2368e-05	4.36809e-06	1.55288e-06	2	2	1	1	0	0	0.994258	0.995847	0.963141	1.39299	2.05544	1.03077	2.81446	0.667897	0.196831
'CPEB3'	0	0	0	1.08077e-05	3.74581e-06	1.81129e-06	3	0	0	0	0	0	0.994979	0.996437	0.957155	3.00671	0.986609	0.999384	2.81329	0.668256	0.196766
'MRPS28'	0	0	0	1.74054e-06	1.28496e-06	3.27376e-07	2	1	0	0	0	0	0.999188	0.998775	0.992101	2.0275	1.40206	0.999384	2.81276	0.668613	0.196735
'CLRN1'	0	0	0	1.11606e-10	1.41522e-06	8.77015e-07	4	0	0	1	0	2	1	0.998651	0.978994	2.96475	0.986609	0.982564	2.80988	0.668969	0.196574
'SNW1'	0	0	0	1.17653e-07	6.08935e-06	1.93474e-06	1	2	1	0	0	0	0.999945	0.99422	0.95431	1.39642	2.05544	1.03077	2.80692	0.669323	0.196407
'ELOVL6'	0	0	0	3.88588e-07	1.6991e-06	8.29757e-07	1	2	0	0	0	0	0.999819	0.998381	0.980113	1.39642	2.05544	0.999384	2.80639	0.669676	0.196377
'SELE'	0	0	0	1.11606e-10	2.22923e-06	1.51134e-06	3	0	0	0	0	2	1	0.997877	0.964107	3.00671	0.986609	0.982564	2.80414	0.670027	0.196251
'TGIF2'	0	0	0	1.11606e-10	1.22345e-06	4.9967e-07	2	1	0	0	0	0	1	0.998834	0.987971	2.0275	1.40206	0.999384	2.80349	0.670376	0.196214
'SLC6A2'	0	0	0	4.26384e-07	7.50118e-06	1.66817e-06	3	0	0	0	0	1	0.999801	0.992889	0.960465	3.00671	0.986609	0.990839	2.80244	0.670723	0.196155
'AP1M2'	0	0	0	1.07349e-06	6.15096e-06	1.23331e-06	2	1	1	0	0	1	0.999499	0.994162	0.970601	2.0275	1.40206	1.02123	2.79984	0.67107	0.196009
'RFT1'	0	0	0	5.34934e-07	4.28168e-06	1.49107e-06	3	0	0	0	0	2	0.99975	0.995929	0.964579	3.00671	0.986609	0.982564	2.79934	0.671414	0.195981
'PLEKHH2'	0	0	0	8.47074e-07	7.71151e-06	4.33358e-06	4	0	3	1	0	3	0.999605	0.992691	0.90085	2.96475	0.986609	1.07047	2.799	0.671757	0.195962
'QRICH1'	0	0	0	1.11606e-10	1.71702e-06	1.96188e-06	3	0	0	0	0	1	1	0.998364	0.953685	3.00671	0.986609	0.990839	2.79855	0.672098	0.195937
'DPY19L3'	0	0	0	1.11606e-10	4.67956e-06	2.10189e-06	5	0	1	2	0	1	1	0.995553	0.950472	2.93438	0.986609	1.02123	2.79762	0.672437	0.195884
'SSSCA1'	0	0	0	1.77096e-06	1.63481e-06	5.39908e-07	2	1	0	0	0	0	0.999174	0.998442	0.98701	2.0275	1.40206	0.999384	2.79735	0.672775	0.195869
'PBRM1'	0	0	0	1.11606e-10	1.03893e-05	4.28441e-06	3	0	2	0	0	1	1	0.990177	0.901912	3.00671	0.986609	1.05519	2.79539	0.673111	0.195759
'BECN1'	0	0	0	1.11606e-10	3.97686e-06	1.35595e-06	4	0	0	1	0	1	1	0.996218	0.96773	2.96475	0.986609	0.990839	2.79412	0.673446	0.195687
'DAK'	0	0	0	9.49445e-07	6.41108e-06	1.16916e-06	3	0	0	0	0	3	0.999557	0.993917	0.972106	3.00671	0.986609	0.974553	2.79199	0.673779	0.195567
'ZHX3'	0	0	0	2.6134e-08	5.81089e-06	1.55923e-06	3	0	0	0	0	2	0.999988	0.994483	0.962993	3.00671	0.986609	0.982564	2.79134	0.674111	0.19553
'PGR'	0	0	0	1.71343e-05	4.25929e-06	1.68078e-06	3	0	0	0	0	1	0.992063	0.99595	0.960173	3.00671	0.986609	0.990839	2.78847	0.674441	0.195369
'RANBP9'	0	0	0	8.25007e-06	4.64121e-06	2.1138e-06	1	2	1	0	0	0	0.996162	0.995589	0.9502	1.39642	2.05544	1.03077	2.78809	0.67477	0.195347
'PSMC1'	0	0	0	1.11606e-10	2.5395e-06	1.07749e-06	1	2	0	0	0	0	1	0.997582	0.974262	1.39642	2.05544	0.999384	2.78791	0.675097	0.195337
'SAMM50'	0	0	0	1.04858e-06	4.56782e-06	1.41297e-06	4	0	0	1	0	1	0.999511	0.995658	0.966399	2.96475	0.986609	0.990839	2.78734	0.675423	0.195305
'CA7'	0	0	0	1.18706e-06	2.59925e-06	6.72526e-07	2	1	0	0	0	0	0.999446	0.997525	0.983848	2.0275	1.40206	0.999384	2.78659	0.675747	0.195262
'DNAJB4'	0	0	0	1.11606e-10	2.23334e-06	7.866e-07	2	1	0	0	0	0	1	0.997873	0.981137	2.0275	1.40206	0.999384	2.78142	0.67607	0.194971
'PITX3'	0	0	0	1.0473e-05	4.51967e-06	5.09543e-07	2	1	0	0	0	0	0.995133	0.995704	0.987735	2.0275	1.40206	0.999384	2.78044	0.676392	0.194916
'ARMC4'	0	0	0	1.11606e-10	7.5432e-06	2.0967e-06	4	1	3	2	0	5	1	0.99285	0.950591	2.00234	1.40206	1.04926	2.78014	0.676712	0.194899
'TIMP2'	0	0	0	2.16562e-06	1.76362e-06	4.35592e-07	2	1	0	0	0	1	0.99899	0.998319	0.989505	2.0275	1.40206	0.990839	2.77959	0.677031	0.194868
'SHPK'	0	0	0	2.08528e-06	3.82807e-06	1.25575e-06	3	0	1	0	0	7	0.999027	0.996359	0.970075	3.00671	0.986609	0.969904	2.7782	0.677348	0.194789
'UBQLN1'	0	1	0	2.27685e-06	4.24095e-06	1.34984e-06	2	0	0	0	0	0	0.998938	1.43566	0.967873	2.0275	0.986609	0.999384	2.77491	0.677664	0.194603
'MCTP2'	0	0	0	1.11606e-10	4.11414e-06	2.76623e-06	5	0	1	1	1	2	1	0.996088	0.93539	4.44998	0.661225	1.01198	2.77441	0.677979	0.194575
'CTNNA3'	0	0	0	1.11606e-10	5.55769e-06	2.28226e-06	3	1	2	1	0	2	1	0.994722	0.946351	2.01148	1.40206	1.04489	2.77402	0.678292	0.194553
'SLX4IP'	0	0	0	1.11606e-10	3.03793e-07	9.73381e-07	2	1	0	0	0	0	1	0.99971	0.976716	2.0275	1.40206	0.999384	2.77398	0.678604	0.194551
'PSMD4'	0	0	0	5.88166e-08	3.6086e-06	8.49402e-07	2	1	0	0	0	0	0.999973	0.996567	0.979648	2.0275	1.40206	0.999384	2.77349	0.678914	0.194523
'CDYL2'	0	0	0	1.76964e-07	3.29436e-06	1.27342e-06	1	2	0	0	0	0	0.999917	0.996865	0.969661	1.39642	2.05544	0.999384	2.77252	0.679223	0.194468
'TGOLN2'	0	0	0	2.76649e-06	1.04146e-10	6.12317e-07	2	1	0	0	0	1	0.99871	1	0.985282	2.0275	1.40206	0.990839	2.77161	0.67953	0.194417
'C16orf11'	0	0	0	1.21562e-05	2.12093e-06	7.16141e-07	2	1	0	0	0	0	0.994356	0.99798	0.98281	2.0275	1.40206	0.999384	2.77073	0.679836	0.194367
'NARF'	0	0	0	1.61974e-06	3.19455e-06	1.39751e-06	2	1	1	0	0	2	0.999244	0.99696	0.96676	2.0275	1.40206	1.01198	2.77058	0.680141	0.194359
'E2F4'	0	0	0	4.0451e-06	2.62979e-06	8.67904e-07	2	1	0	0	0	0	0.998115	0.997496	0.97921	2.0275	1.40206	0.999384	2.76967	0.680444	0.194308
'PIH1D2'	0	0	0	1.11606e-10	5.58574e-07	7.39439e-07	1	2	0	0	0	2	1	0.999467	0.982257	1.39642	2.05544	0.982564	2.7687	0.680746	0.194252
'CD34'	0	0	0	7.981e-07	1.53706e-06	9.91262e-07	2	1	0	0	0	0	0.999627	0.998535	0.976294	2.0275	1.40206	0.999384	2.76849	0.681046	0.194241
'ABHD13'	0	0	0	1.11606e-10	2.02317e-06	6.43483e-07	2	1	0	0	0	1	1	0.998073	0.984539	2.0275	1.40206	0.990839	2.76775	0.681346	0.194199
'CLPTM1'	0	0	0	7.57365e-06	7.13278e-06	1.84181e-06	4	0	0	1	0	0	0.996476	0.993236	0.95645	2.96475	0.986609	0.999384	2.76724	0.681643	0.19417
'SBDS'	0	0	0	1.12143e-06	2.46559e-06	6.45546e-07	3	1	0	1	0	0	0.999477	0.997652	0.98449	2.01148	1.40206	0.999384	2.7668	0.68194	0.194145
'ACOT13'	0	0	0	1.95566e-07	1.32983e-06	3.58778e-07	3	1	0	1	0	1	0.999909	0.998732	0.991347	2.01148	1.40206	0.990839	2.76644	0.682235	0.194125
'SLC16A4'	0	0	0	1.11606e-10	2.4676e-06	1.0709e-06	5	0	0	1	1	4	1	0.99765	0.974417	4.44998	0.661225	0.966802	2.76546	0.682529	0.194069
'CYP2A13'	0	0	0	5.50296e-06	6.49128e-07	9.81497e-07	2	1	0	0	0	0	0.997437	0.999381	0.976524	2.0275	1.40206	0.999384	2.76542	0.682821	0.194067
'GCKR'	0	0	0	1.11606e-10	1.84925e-06	1.93767e-06	2	1	1	0	0	1	1	0.998238	0.954242	2.0275	1.40206	1.02123	2.76532	0.683112	0.194061
'KRT80'	0	0	0	1.26507e-06	1.19183e-07	1.1066e-06	2	1	0	0	0	0	0.99941	0.999886	0.973577	2.0275	1.40206	0.999384	2.76392	0.683402	0.193982
'PCSK2'	0	0	0	5.2939e-07	8.05618e-06	1.76596e-06	3	1	1	1	0	0	0.999753	0.992367	0.958202	2.01148	1.40206	1.03077	2.76354	0.683691	0.193961
'TRIML1'	0	0	0	1.11606e-10	1.3027e-06	7.97028e-07	1	2	0	0	0	2	1	0.998758	0.980889	1.39642	2.05544	0.982564	2.76288	0.683978	0.193924
'FAM178A'	0	0	0	1.53548e-06	1.15661e-06	2.50223e-06	3	0	0	0	0	1	0.999283	0.998897	0.941352	3.00671	0.986609	0.990839	2.76186	0.684264	0.193866
'DNAJB12'	0	0	0	2.20757e-06	4.37441e-06	1.10854e-06	4	0	0	1	0	3	0.99897	0.995841	0.973531	2.96475	0.986609	0.974553	2.76077	0.684549	0.193804
'SH3BP2'	0	0	0	6.23225e-06	3.00761e-06	1.66996e-06	5	0	0	1	1	2	0.997098	0.997137	0.960423	4.44998	0.661225	0.982564	2.76072	0.684833	0.193801
'DDX31'	0	0	0	4.5984e-06	5.76544e-06	2.3554e-06	2	1	2	0	0	3	0.997857	0.994526	0.944685	2.0275	1.40206	1.03491	2.75806	0.685115	0.19365
'NPEPL1'	0	0	0	5.54678e-06	6.95279e-06	1.33198e-06	4	0	0	1	0	2	0.997416	0.993406	0.96829	2.96475	0.986609	0.982564	2.75742	0.685397	0.193614
'EIF2A'	0	0	0	4.78079e-07	3.61943e-06	1.62717e-06	2	1	1	0	0	2	0.999777	0.996557	0.961415	2.0275	1.40206	1.01198	2.75562	0.685677	0.193512
'SHQ1'	0	0	0	1.57859e-06	3.61411e-06	1.49261e-06	5	0	0	2	0	1	0.999263	0.996562	0.964543	2.93438	0.986609	0.990839	2.75531	0.685956	0.193495
'MPI'	0	0	0	9.57579e-07	4.17794e-06	8.92714e-07	4	0	0	1	0	4	0.999553	0.996028	0.978623	2.96475	0.986609	0.966802	2.75526	0.686234	0.193492
'PGGT1B'	0	0	0	8.95565e-07	2.88035e-06	1.13482e-06	2	1	0	0	0	0	0.999582	0.997258	0.972913	2.0275	1.40206	0.999384	2.75525	0.68651	0.193492
'AEBP1'	0	0	0	2.13818e-05	1.00262e-05	3.19019e-06	3	3	0	3	0	2	0.990115	0.990517	0.925904	0.999428	3.08912	0.982564	2.75461	0.686785	0.193455
'CAMK4'	0	1	0	2.03755e-06	1.80602e-06	1.10108e-06	3	0	0	1	0	1	0.999049	1.43993	0.973706	2.01148	0.986609	0.990839	2.75435	0.68706	0.19344
'GTPBP5'	0	1	0	1.11606e-10	5.28601e-06	9.08274e-07	2	0	2	0	0	9	1	1.43384	0.978255	2.0275	0.986609	0.981092	2.75277	0.687333	0.193351
'CYP3A7'	0	0	0	1.11606e-10	2.66095e-06	1.20697e-06	2	1	0	0	0	0	1	0.997466	0.971218	2.0275	1.40206	0.999384	2.75218	0.687604	0.193317
'GTF2IRD1'	0	0	0	5.80437e-06	4.1954e-06	2.80535e-06	3	0	0	0	0	0	0.997297	0.996011	0.93451	3.00671	0.986609	0.999384	2.75196	0.687875	0.193305
'TEAD4'	0	0	0	3.27211e-07	7.11006e-06	1.04624e-06	2	1	0	0	0	0	0.999847	0.993258	0.974998	2.0275	1.40206	0.999384	2.75081	0.688145	0.19324
'ZNF382'	0	0	0	1.11606e-10	1.61643e-06	9.25312e-07	2	1	0	0	0	1	1	0.998459	0.977852	2.0275	1.40206	0.990839	2.75002	0.688413	0.193195
'FAM65B'	0	0	0	1.11606e-10	6.50308e-06	2.50382e-06	3	0	0	0	0	1	1	0.99383	0.941316	3.00671	0.986609	0.990839	2.74971	0.68868	0.193178
'TFAP2A'	0	0	0	3.35504e-06	9.03759e-06	9.85706e-07	2	1	0	0	0	0	0.998436	0.991445	0.976425	2.0275	1.40206	0.999384	2.74593	0.688947	0.192963
'KRT12'	0	0	0	1.11606e-10	3.1194e-06	1.23536e-06	2	2	0	1	0	1	1	0.997031	0.970553	1.39299	2.05544	0.990839	2.74526	0.689212	0.192925
'CES2'	0	0	0	2.65711e-06	3.57635e-06	1.37665e-06	4	0	0	1	0	3	0.998761	0.996598	0.967247	2.96475	0.986609	0.974553	2.74446	0.689477	0.19288
'FAM49A'	0	0	0	1.11606e-10	2.48803e-06	1.35351e-06	2	1	0	0	0	0	1	0.997631	0.967787	2.0275	1.40206	0.999384	2.74291	0.68974	0.192792
'SCARB1'	0	0	0	5.59335e-06	4.05057e-06	1.18465e-06	2	1	0	0	0	0	0.997395	0.996148	0.971742	2.0275	1.40206	0.999384	2.74286	0.690002	0.192789
'SNX25'	0	0	0	8.0671e-07	4.27303e-06	2.22504e-06	3	1	1	1	0	0	0.999623	0.995937	0.947656	2.01148	1.40206	1.03077	2.7426	0.690263	0.192774
'C8orf58'	0	0	0	2.90824e-06	6.39251e-07	1.03596e-06	2	1	0	0	0	1	0.998644	0.99939	0.97524	2.0275	1.40206	0.990839	2.74151	0.690524	0.192712
'SCRN1'	0	1	0	5.40243e-07	3.8076e-06	9.20311e-07	2	1	0	1	0	0	0.999748	1.43642	0.97797	1.39299	1.40206	0.999384	2.74123	0.690782	0.192696
'SLC24A4'	0	0	0	1.71785e-06	5.97185e-06	2.13427e-06	1	2	1	0	0	2	0.999198	0.994331	0.949731	1.39642	2.05544	1.01198	2.74081	0.69104	0.192673
'NEU3'	0	0	0	9.50651e-07	3.94777e-06	7.59662e-07	3	0	0	0	0	7	0.999556	0.996246	0.981776	3.00671	0.986609	0.945046	2.74079	0.691297	0.192672
'ITGA10'	0	0	0	2.48972e-07	1.04146e-10	3.79634e-06	3	0	1	0	0	2	0.999884	1	0.912527	3.00671	0.986609	1.01198	2.73908	0.691553	0.192575
'AHCYL1'	0	0	0	1.33249e-06	5.21129e-06	2.10665e-06	4	0	0	1	0	1	0.999378	0.99505	0.950363	2.96475	0.986609	0.990839	2.73905	0.691807	0.192573
'LARP1'	0	0	0	1.11606e-10	8.56333e-06	2.94132e-06	3	0	0	0	0	0	1	0.99189	0.931459	3.00671	0.986609	0.999384	2.73903	0.692061	0.192572
'PCYT1A'	0	0	0	1.11606e-10	3.50494e-06	1.33165e-06	2	2	0	1	0	1	1	0.996665	0.968298	1.39299	2.05544	0.990839	2.73788	0.692314	0.192507
'TLR3'	0	0	0	1.11606e-10	3.98963e-06	1.55646e-06	4	0	0	1	0	3	1	0.996206	0.963057	2.96475	0.986609	0.974553	2.73489	0.692565	0.192337
'VIT'	0	0	0	1.11606e-10	5.36649e-06	1.85943e-06	3	2	1	2	0	3	1	0.994903	0.956044	1.39377	2.05544	1.00302	2.73317	0.692816	0.192239
'USP43'	0	0	0	6.34881e-06	3.6838e-06	2.64057e-06	2	1	1	0	0	0	0.997044	0.996496	0.938222	2.0275	1.40206	1.03077	2.7314	0.693067	0.192138
'ARHGEF7'	0	0	0	4.50417e-06	5.93271e-06	2.12985e-06	4	1	1	2	0	0	0.997901	0.994368	0.949832	2.00234	1.40206	1.03077	2.72739	0.693316	0.19191
'SLC16A1'	0	0	0	1.11606e-10	4.54029e-06	1.19516e-06	3	1	0	1	0	0	1	0.995684	0.971496	2.01148	1.40206	0.999384	2.72633	0.693565	0.19185
'KRT36'	0	0	0	5.50473e-07	3.25669e-06	9.25746e-07	1	2	0	0	0	3	0.999743	0.996901	0.977841	1.39642	2.05544	0.974553	2.72606	0.693812	0.191835
'GTPBP10'	0	0	0	1.64491e-07	3.22483e-06	9.00032e-07	3	1	0	1	0	1	0.999923	0.996931	0.978449	2.01148	1.40206	0.990839	2.72556	0.694059	0.191806
'GRIN1'	0	0	0	2.33975e-05	7.51996e-06	2.38305e-06	3	0	0	0	0	1	0.989193	0.992872	0.944057	3.00671	0.986609	0.990839	2.72529	0.694304	0.191791
'GPS1'	0	0	0	8.75181e-06	5.737e-06	1.36001e-06	2	1	0	0	0	0	0.99593	0.994553	0.967635	2.0275	1.40206	0.999384	2.72289	0.694549	0.191654
'WRAP73'	0	0	0	5.5107e-06	5.51344e-06	1.26385e-06	3	1	1	1	0	3	0.997433	0.994764	0.969885	2.01148	1.40206	1.00302	2.72219	0.694793	0.191614
'PANK4'	0	0	0	1.56311e-05	9.72473e-06	1.84639e-06	5	0	0	2	0	0	0.992754	0.9908	0.956345	2.93438	0.986609	0.999384	2.72168	0.695035	0.191585
'MPP4'	0	0	0	1.11606e-10	4.68114e-06	2.21786e-06	4	0	1	1	0	5	1	0.995551	0.94782	2.96475	0.986609	0.98593	2.72125	0.695277	0.191561
'ITPR2'	0	0	1	1.07048e-06	2.29382e-05	7.08307e-06	6	0	1	12	0	2	0.9995	0.978556	10.1574	0.274306	0.986609	1.01198	2.72087	0.695518	0.191539
'MGAT1'	0	0	0	1.11606e-10	6.50889e-06	8.48497e-07	3	1	0	1	0	1	1	0.993824	0.979669	2.01148	1.40206	0.990839	2.72066	0.695758	0.191528
'MPPE1'	0	0	0	1.0548e-06	3.55628e-06	1.315e-06	2	1	0	0	0	1	0.999508	0.996617	0.968688	2.0275	1.40206	0.990839	2.71788	0.695997	0.191369
'IGHMBP2'	0	0	0	3.92696e-06	7.41664e-06	2.47464e-06	2	2	2	1	0	5	0.99817	0.992969	0.941977	1.39299	2.05544	1.01584	2.71555	0.696235	0.191237
'BTBD10'	0	0	0	1.11606e-10	2.7752e-06	1.79236e-06	2	1	0	0	0	0	1	0.997358	0.957592	2.0275	1.40206	0.999384	2.71327	0.696473	0.191107
'FAM63A'	0	0	0	1.11606e-10	3.03448e-06	1.58666e-06	2	1	1	0	0	4	1	0.997112	0.962356	2.0275	1.40206	0.99434	2.71234	0.69671	0.191054
'KIAA0391'	0	0	0	1.11606e-10	2.91673e-06	1.48491e-06	3	1	0	1	0	0	1	0.997224	0.964722	2.01148	1.40206	0.999384	2.7115	0.696946	0.191006
'PRMT7'	0	0	0	2.66188e-06	7.83549e-06	1.9433e-06	3	1	2	1	0	5	0.998758	0.992575	0.954113	2.01148	1.40206	1.01584	2.70976	0.697181	0.190907
'USP30'	0	0	0	1.09522e-06	3.02237e-06	1.4278e-06	2	2	0	1	0	2	0.999489	0.997123	0.966053	1.39299	2.05544	0.982564	2.70858	0.697415	0.190839
'CNGB3'	0	0	0	1.11606e-10	4.02622e-06	2.20901e-06	3	0	0	0	0	4	1	0.996171	0.948022	3.00671	0.986609	0.966802	2.70849	0.697648	0.190834
'SEC24D'	0	0	0	1.11606e-10	8.75244e-06	2.62345e-06	4	2	1	3	0	2	1	0.991712	0.938609	1.39838	2.05544	1.01198	2.70754	0.697881	0.19078
'MAP4K1'	0	0	0	2.11042e-06	4.75079e-06	3.04923e-06	2	1	1	0	0	0	0.999015	0.995485	0.929046	2.0275	1.40206	1.03077	2.70728	0.698112	0.190766
'AKAP10'	0	0	0	1.22551e-06	3.06184e-06	1.8959e-06	1	2	0	0	0	1	0.999428	0.997086	0.955204	1.39642	2.05544	0.990839	2.7071	0.698343	0.190755
'ZNHIT6'	0	0	0	9.34398e-07	1.39991e-06	1.21988e-06	2	1	0	0	0	2	0.999564	0.998666	0.970916	2.0275	1.40206	0.982564	2.70709	0.698573	0.190754
'C15orf39'	0	0	0	4.789e-06	2.87158e-06	1.45213e-06	2	1	0	0	0	1	0.997769	0.997266	0.965486	2.0275	1.40206	0.990839	2.70594	0.698801	0.190689
'DGKA'	0	0	0	1.03247e-06	6.75737e-06	2.82005e-06	3	0	0	0	0	2	0.999518	0.99359	0.93418	3.00671	0.986609	0.982564	2.70412	0.699029	0.190585
'CDK5RAP1'	0	0	0	3.00064e-07	7.25278e-06	1.35799e-06	2	2	0	1	0	2	0.99986	0.993123	0.967682	1.39299	2.05544	0.982564	2.70327	0.699257	0.190536
'FTCD'	0	0	0	4.94691e-06	6.06979e-06	1.4587e-06	3	1	0	1	0	0	0.997695	0.994239	0.965332	2.01148	1.40206	0.999384	2.69886	0.699483	0.190285
'ADAMTS18'	0	0	0	1.11606e-10	1.14965e-05	4.43438e-06	3	2	3	2	0	4	1	0.989141	0.898678	1.39377	2.05544	1.05971	2.69865	0.699709	0.190273
'DCHS2'	0	0	0	1.18163e-05	3.0265e-06	5.53248e-06	4	2	3	3	0	2	0.994513	0.997119	0.875386	1.39838	2.05544	1.08156	2.6986	0.699934	0.19027
'CFB'	0	0	0	1.11606e-10	5.43221e-06	2.09735e-06	4	2	0	3	0	1	1	0.994841	0.950576	1.39838	2.05544	0.990839	2.69324	0.700159	0.189964
'UPF2'	0	0	0	1.11606e-10	8.05125e-06	3.36004e-06	3	0	0	0	0	1	1	0.992372	0.922134	3.00671	0.986609	0.990839	2.68973	0.700383	0.189763
'NETO2'	0	0	0	2.04365e-07	2.03905e-06	1.82335e-06	2	1	0	0	0	1	0.999905	0.998057	0.956876	2.0275	1.40206	0.990839	2.68969	0.700606	0.189761
'MLLT10'	0	0	0	1.65717e-06	2.98629e-06	3.55885e-06	3	0	0	0	0	1	0.999227	0.997158	0.917742	3.00671	0.986609	0.990839	2.68775	0.700829	0.18965
'ACHE'	0	0	0	3.68993e-06	7.03621e-06	1.60267e-06	2	1	0	0	0	1	0.99828	0.993327	0.961984	2.0275	1.40206	0.990839	2.68686	0.701051	0.189599
'MIS18BP1'	0	0	0	1.11606e-10	1.79986e-06	2.28089e-06	2	1	0	0	0	0	1	0.998285	0.946382	2.0275	1.40206	0.999384	2.684	0.701272	0.189436
'CUX2'	0	0	0	9.3795e-06	1.04615e-05	3.17886e-06	3	0	0	0	0	1	0.995639	0.990109	0.926156	3.00671	0.986609	0.990839	2.68355	0.701493	0.18941
'HPX'	0	0	0	1.11606e-10	2.635e-06	1.22739e-06	3	1	0	1	0	2	1	0.997491	0.97074	2.01148	1.40206	0.982564	2.68321	0.701712	0.189391
'KLHDC4'	0	0	0	1.15691e-06	6.77593e-06	1.18515e-06	6	0	0	3	0	4	0.99946	0.993572	0.971731	2.91431	0.986609	0.966802	2.68243	0.701931	0.189346
'PDE4C'	0	0	0	5.86403e-06	7.08928e-06	1.82813e-06	4	0	0	1	0	4	0.997269	0.993277	0.956766	2.96475	0.986609	0.966802	2.68015	0.702149	0.189215
'ACOT11'	0	0	0	7.73809e-07	6.74704e-06	2.11804e-06	3	2	0	2	0	1	0.999639	0.9936	0.950103	1.39377	2.05544	0.990839	2.67871	0.702366	0.189133
'FCHO2'	0	0	0	3.37643e-07	4.185e-06	2.26367e-06	2	1	0	0	0	0	0.999842	0.996021	0.946775	2.0275	1.40206	0.999384	2.6786	0.702583	0.189127
'GLS'	0	1	0	4.90299e-06	4.14958e-06	2.44737e-06	2	0	0	0	0	1	0.997716	1.43582	0.942596	2.0275	0.986609	0.990839	2.67635	0.702799	0.188998
'TCP11L2'	0	1	0	1.11606e-10	3.47079e-06	1.25199e-06	2	1	0	1	0	2	1	1.43701	0.970163	1.39299	1.40206	0.982564	2.67535	0.703014	0.18894
'MTTP'	0	0	0	1.11606e-10	4.43614e-06	1.98222e-06	3	1	0	1	0	0	1	0.995783	0.953218	2.01148	1.40206	0.999384	2.6753	0.703229	0.188938
'MAP3K11'	0	0	0	1.56333e-05	4.2133e-06	2.4462e-06	1	2	0	0	0	0	0.992753	0.995994	0.942622	1.39642	2.05544	0.999384	2.67356	0.703442	0.188838
'PLEKHA8'	0	0	0	1.03623e-06	2.73441e-06	1.34828e-06	2	1	0	0	0	3	0.999516	0.997397	0.967909	2.0275	1.40206	0.974553	2.67317	0.703655	0.188816
'ARSA'	0	0	0	1.73372e-06	4.53329e-06	1.27586e-06	3	1	0	1	0	2	0.999191	0.995691	0.969604	2.01148	1.40206	0.982564	2.67307	0.703867	0.18881
'LIFR'	0	0	0	1.11606e-10	2.33969e-06	3.15593e-06	3	0	0	0	0	3	1	0.997772	0.926667	3.00671	0.986609	0.974553	2.67299	0.704079	0.188805
'AP5Z1'	0	0	0	1.57083e-05	4.20654e-06	2.10421e-06	2	1	0	0	0	0	0.992718	0.996	0.950419	2.0275	1.40206	0.999384	2.6697	0.704289	0.188617
'XPO5'	0	0	0	8.58658e-07	5.42876e-06	3.78799e-06	3	0	0	0	0	1	0.999599	0.994844	0.91271	3.00671	0.986609	0.990839	2.6678	0.7045	0.188508
'HCN1'	0	0	0	1.11606e-10	3.30701e-06	2.14941e-06	2	1	0	0	0	1	1	0.996853	0.949385	2.0275	1.40206	0.990839	2.66566	0.704709	0.188385
'ABCA1'	0	0	0	1.11606e-10	1.63726e-05	5.87477e-06	6	1	4	4	0	3	1	0.984603	0.868263	2.002	1.40206	1.11	2.66359	0.704918	0.188266
'ADAMTS4'	0	0	0	4.02169e-06	5.2371e-06	1.70492e-06	3	1	0	1	0	1	0.998125	0.995025	0.959614	2.01148	1.40206	0.990839	2.66319	0.705127	0.188243
'AGO3'	0	0	0	2.0739e-07	7.36268e-06	2.70346e-06	2	2	0	1	0	0	0.999903	0.99302	0.936804	1.39299	2.05544	0.999384	2.66164	0.705334	0.188155
'PLXNC1'	0	0	0	1.21641e-05	6.44795e-06	3.63177e-06	3	0	0	0	0	1	0.994352	0.993882	0.916138	3.00671	0.986609	0.990839	2.66119	0.705541	0.188128
'CD163'	0	0	0	1.11606e-10	4.94616e-06	2.51908e-06	2	1	0	0	0	0	1	0.9953	0.94097	2.0275	1.40206	0.999384	2.66067	0.705747	0.188099
'AGL'	0	0	0	1.11606e-10	1.31456e-05	4.94362e-06	5	3	1	5	0	8	1	0.987602	0.887792	1.02063	3.08912	0.962277	2.66007	0.705953	0.188065
'TBC1D2B'	0	0	0	5.95948e-06	6.17977e-06	2.21e-06	3	1	1	1	0	3	0.997225	0.994135	0.948	2.01148	1.40206	1.00302	2.65852	0.706157	0.187975
'PHC1'	0	0	0	5.03791e-07	2.52076e-06	2.33551e-06	1	2	0	0	0	2	0.999765	0.9976	0.945138	1.39642	2.05544	0.982564	2.65847	0.706361	0.187972
'TTC39A'	0	0	0	4.04699e-07	6.0867e-06	1.80545e-06	2	1	0	0	0	2	0.999811	0.994223	0.957289	2.0275	1.40206	0.982564	2.65788	0.706565	0.187938
'GSN'	0	0	0	4.61078e-06	1.10924e-05	2.22349e-06	4	0	1	1	0	7	0.997851	0.989519	0.947692	2.96475	0.986609	0.969904	2.65472	0.706767	0.187757
'NFAT5'	0	0	0	1.37636e-06	2.91264e-06	4.08411e-06	3	0	0	0	0	1	0.999358	0.997227	0.906252	3.00671	0.986609	0.990839	2.65463	0.70697	0.187752
'NADSYN1'	0	0	0	1.53662e-06	9.99293e-06	2.34505e-06	5	1	1	3	0	2	0.999283	0.990548	0.944921	1.99937	1.40206	1.01198	2.65335	0.707171	0.187678
'ACSL5'	0	0	0	1.11606e-10	6.3562e-06	1.96465e-06	5	0	0	2	0	4	1	0.993968	0.953622	2.93438	0.986609	0.966802	2.65307	0.707372	0.187662
'NADK'	0	0	0	6.22904e-06	7.38574e-06	1.72792e-06	2	2	0	1	0	3	0.9971	0.992998	0.959081	1.39299	2.05544	0.974553	2.64973	0.707572	0.18747
'STAG1'	0	1	0	2.75005e-07	7.57825e-06	4.12269e-06	3	0	1	1	0	0	0.999872	1.42986	0.905414	2.01148	0.986609	1.03077	2.64792	0.707772	0.187366
'RBM15'	0	0	0	5.45072e-06	5.3681e-06	2.60194e-06	2	1	0	0	0	0	0.997461	0.994901	0.939095	2.0275	1.40206	0.999384	2.64757	0.707971	0.187346
'MPDZ'	0	0	0	1.11606e-10	9.78642e-06	5.67631e-06	7	1	4	5	0	5	1	0.990742	0.872385	2.00975	1.40206	1.08648	2.64606	0.708169	0.18726
'ST18'	0	0	0	1.11606e-10	6.66083e-06	2.86541e-06	2	1	1	0	0	3	1	0.993681	0.933161	2.0275	1.40206	1.00302	2.64389	0.708367	0.187135
'RREB1'	0	0	0	1.11606e-10	9.26015e-06	2.66033e-06	1	2	0	0	0	1	1	0.991236	0.937777	1.39642	2.05544	0.990839	2.64363	0.708564	0.18712
'PFKFB4'	0	0	0	7.33921e-07	8.07816e-06	1.28328e-06	2	1	0	0	0	4	0.999657	0.992346	0.96943	2.0275	1.40206	0.966802	2.643	0.708761	0.187083
'BCAT2'	0	0	0	4.33165e-06	5.82054e-06	1.3274e-06	3	1	0	1	0	3	0.997981	0.994474	0.968398	2.01148	1.40206	0.974553	2.64154	0.708957	0.187
'CAMTA2'	0	0	0	2.35637e-06	5.60571e-06	3.86249e-06	3	0	0	0	0	2	0.998901	0.994677	0.91108	3.00671	0.986609	0.982564	2.63851	0.709152	0.186825
'CDH12'	0	0	0	1.11606e-10	7.74932e-06	1.84231e-06	4	2	0	3	0	4	1	0.992656	0.956439	1.39838	2.05544	0.966802	2.6383	0.709347	0.186813
'WDR7'	0	0	0	1.11606e-10	6.83811e-06	4.23163e-06	3	0	0	0	0	1	1	0.993514	0.903053	3.00671	0.986609	0.990839	2.6371	0.709541	0.186744
'MET'	0	0	0	1.11606e-10	1.03e-05	3.53921e-06	4	0	0	1	0	1	1	0.990261	0.918175	2.96475	0.986609	0.990839	2.63518	0.709735	0.186633
'MYH7'	0	0	0	1.47746e-05	1.04146e-10	4.92557e-06	4	0	1	1	0	1	0.993148	1	0.888175	2.96475	0.986609	1.02123	2.63493	0.709928	0.186619
'ESRP1'	0	0	0	8.62896e-07	5.68766e-06	2.27671e-06	3	1	0	1	0	1	0.999597	0.994599	0.946478	2.01148	1.40206	0.990839	2.62948	0.710121	0.186304
'HMGCR'	0	1	0	1.11606e-10	9.68012e-06	2.33581e-06	3	0	0	1	0	2	1	1.42622	0.945131	2.01148	0.986609	0.982564	2.62844	0.710313	0.186245
'CACNB4'	0	0	0	1.36703e-06	6.2481e-06	1.96792e-06	3	1	0	1	0	2	0.999362	0.99407	0.953547	2.01148	1.40206	0.982564	2.62498	0.710505	0.186045
'HDAC9'	0	0	0	1.11606e-10	7.93231e-06	3.80013e-06	4	0	0	1	0	1	1	0.992483	0.912444	2.96475	0.986609	0.990839	2.62461	0.710696	0.186024
'CPA1'	0	0	0	1.11606e-10	5.52226e-06	1.05169e-06	2	1	0	0	0	6	1	0.994756	0.974869	2.0275	1.40206	0.952053	2.62454	0.710887	0.18602
'IGSF8'	0	0	0	7.76333e-06	1.54975e-06	1.70051e-06	2	1	0	0	0	4	0.996388	0.998523	0.959716	2.0275	1.40206	0.966802	2.62419	0.711077	0.186
'DLGAP1'	0	0	0	2.38526e-06	1.43735e-05	2.61893e-06	2	2	0	1	0	1	0.998887	0.986459	0.938711	1.39299	2.05544	0.990839	2.62412	0.711266	0.185995
'HSPH1'	0	0	0	1.13289e-06	6.74512e-06	2.36123e-06	2	1	0	0	0	2	0.999471	0.993602	0.944553	2.0275	1.40206	0.982564	2.61998	0.711455	0.185757
'HID1'	0	0	0	8.82476e-06	9.65166e-06	1.7728e-06	3	1	0	1	0	2	0.995896	0.990868	0.958044	2.01148	1.40206	0.982564	2.61974	0.711643	0.185743
'TTC18'	0	0	0	1.11606e-10	5.49963e-06	2.97655e-06	3	1	1	1	0	3	1	0.994777	0.930671	2.01148	1.40206	1.00302	2.61888	0.711831	0.185693
'COG1'	0	0	0	4.70524e-06	6.04382e-06	2.28693e-06	3	1	1	1	0	5	0.997808	0.994263	0.946245	2.01148	1.40206	0.98593	2.61024	0.712019	0.185194
'TMEM63A'	0	0	0	6.69146e-07	7.11202e-06	1.98168e-06	5	1	0	3	0	2	0.999688	0.993256	0.95323	1.99937	1.40206	0.982564	2.60702	0.712206	0.185008
'MYH4'	0	0	0	1.11606e-10	1.04146e-10	5.37395e-06	4	0	1	1	0	2	1	1	0.878707	2.96475	0.986609	1.01198	2.60106	0.712394	0.184663
'ARID2'	0	0	0	1.75907e-06	4.77139e-06	3.85301e-06	1	2	0	0	0	0	0.999179	0.995466	0.911287	1.39642	2.05544	0.999384	2.60003	0.712581	0.184603
'KIF15'	0	0	0	1.32066e-07	5.73076e-06	4.06962e-06	4	0	0	0	1	5	0.999938	0.994559	0.906566	4.54259	0.661225	0.959303	2.59784	0.712767	0.184476
'MDM1'	0	1	0	1.37057e-07	4.58706e-06	2.11877e-06	3	1	0	2	0	3	0.999936	1.43506	0.950086	1.39377	1.40206	0.974553	2.59639	0.712953	0.184392
'TLK2'	0	1	0	1.11606e-10	4.07515e-06	3.29173e-06	1	1	0	0	0	0	1	1.43595	0.923648	1.39642	1.40206	0.999384	2.59515	0.713139	0.184321
'CTTNBP2'	0	0	0	2.09713e-06	6.16343e-06	3.34398e-06	4	0	0	1	0	4	0.999022	0.99415	0.92249	2.96475	0.986609	0.966802	2.59095	0.713324	0.184077
'PIWIL2'	0	0	0	1.82204e-07	5.95484e-06	2.70683e-06	3	1	1	1	0	5	0.999915	0.994347	0.936728	2.01148	1.40206	0.98593	2.58966	0.713509	0.184003
'STRIP1'	0	0	0	2.53981e-06	9.02897e-06	2.42019e-06	3	1	0	1	0	2	0.998815	0.991453	0.943213	2.01148	1.40206	0.982564	2.58828	0.713693	0.183922
'FAM120B'	0	0	0	1.11606e-10	3.59775e-06	2.47205e-06	5	1	0	3	0	2	1	0.996577	0.942036	1.99937	1.40206	0.982564	2.58583	0.713876	0.18378
'ST5'	0	0	0	2.40546e-06	6.76091e-06	3.24975e-06	2	1	0	0	0	1	0.998878	0.993587	0.92458	2.0275	1.40206	0.990839	2.58461	0.71406	0.183709
'DNTT'	0	0	0	1.11606e-10	4.12417e-06	1.41658e-06	3	1	1	0	1	3	1	0.996078	0.966315	3.00671	0.890333	1.00302	2.58444	0.714242	0.1837
'QSOX2'	0	0	0	9.96261e-06	4.21718e-06	1.73931e-06	4	1	0	2	0	4	0.995369	0.99599	0.958818	2.00234	1.40206	0.966802	2.57999	0.714425	0.183441
'ADD2'	0	0	0	8.81569e-07	7.8246e-06	2.65314e-06	3	1	0	1	0	2	0.999588	0.992585	0.937939	2.01148	1.40206	0.982564	2.57874	0.714606	0.183369
'ZNF451'	0	0	0	6.77905e-07	4.34618e-06	3.44962e-06	3	2	0	2	0	2	0.999684	0.995868	0.920152	1.39377	2.05544	0.982564	2.57859	0.714788	0.18336
'PLCB2'	0	0	0	1.18348e-05	9.77031e-06	3.1497e-06	2	2	1	1	0	5	0.994504	0.990757	0.926806	1.39299	2.05544	0.98593	2.57787	0.714968	0.183318
'MAGI1'	0	0	0	7.09632e-06	9.84577e-06	4.43515e-06	6	0	1	2	1	3	0.996697	0.990686	0.898661	4.37733	0.661225	1.00302	2.57611	0.715149	0.183216
'MSH2'	0	0	0	2.43015e-06	8.47578e-06	2.41965e-06	2	1	0	0	0	4	0.998866	0.991972	0.943225	2.0275	1.40206	0.966802	2.56855	0.715329	0.182777
'TIAM1'	0	0	0	1.24275e-06	6.35381e-06	3.98956e-06	3	2	0	2	0	1	0.99942	0.993971	0.908308	1.39377	2.05544	0.990839	2.56127	0.715509	0.182353
'DHX9'	0	0	0	1.11606e-10	1.03625e-05	4.29477e-06	1	2	0	0	0	0	1	0.990202	0.901688	1.39642	2.05544	0.999384	2.56114	0.715689	0.182346
'RPTOR'	0	0	0	8.34254e-06	1.72971e-05	3.78991e-06	3	2	0	2	0	0	0.996119	0.983748	0.912668	1.39377	2.05544	0.999384	2.56057	0.715868	0.182313
'PRKD1'	0	0	0	3.62625e-06	6.75272e-06	2.01759e-06	2	1	0	0	0	6	0.998309	0.993594	0.952406	2.0275	1.40206	0.952053	2.55674	0.716048	0.182089
'NOP2'	0	0	0	1.57891e-06	8.27445e-06	2.65211e-06	2	1	0	0	0	4	0.999263	0.992162	0.937962	2.0275	1.40206	0.966802	2.55572	0.716226	0.18203
'SLCO1B1'	0	0	0	1.11606e-10	3.94941e-06	1.69891e-06	4	1	1	1	1	2	1	0.996244	0.959753	2.96475	0.890333	1.01198	2.55411	0.716404	0.181936
'LAMB3'	0	0	0	7.31657e-06	7.11389e-06	3.27809e-06	4	1	1	2	0	4	0.996595	0.993254	0.923951	2.00234	1.40206	0.99434	2.5531	0.716582	0.181877
'SPHKAP'	0	0	0	1.11606e-10	3.56392e-06	2.92008e-06	3	1	0	1	0	3	1	0.996609	0.931935	2.01148	1.40206	0.974553	2.5527	0.716759	0.181854
'SBNO1'	0	0	0	1.11606e-10	1.1181e-05	4.10972e-06	5	0	0	2	0	2	1	0.989436	0.905695	2.93438	0.986609	0.982564	2.54913	0.716935	0.181646
'KIDINS220'	0	0	0	1.11606e-10	1.0288e-05	4.14938e-06	6	0	0	2	1	2	1	0.990272	0.904835	4.37733	0.661225	0.982564	2.54826	0.717111	0.181595
'AKAP11'	0	0	0	1.11606e-10	2.73747e-06	3.04715e-06	3	1	0	1	0	3	1	0.997394	0.929093	2.01148	1.40206	0.974553	2.54691	0.717287	0.181516
'MICAL2'	0	0	0	3.43431e-06	1.11002e-05	2.80852e-06	3	1	1	1	0	6	0.998399	0.989512	0.934439	2.01148	1.40206	0.977786	2.54567	0.717462	0.181444
'MGAM'	0	0	0	1.11606e-10	6.18577e-06	5.06883e-06	3	1	2	1	0	4	1	0.994129	0.885138	2.01148	1.40206	1.02523	2.54423	0.717637	0.18136
'FAM63B'	0	0	0	7.89682e-06	2.72956e-06	1.46902e-06	3	1	0	0	1	1	0.996326	0.997401	0.965092	3.00671	0.890333	0.990839	2.54383	0.717811	0.181336
'KIF21B'	0	0	0	1.10181e-05	1.7218e-05	4.83956e-06	2	3	0	2	0	6	0.994881	0.983821	0.890004	0.992214	3.08912	0.952053	2.54203	0.717985	0.181231
'STK11IP'	0	0	0	2.17983e-06	4.73735e-06	3.34987e-06	4	1	1	2	0	5	0.998983	0.995498	0.922359	2.00234	1.40206	0.98593	2.53892	0.718158	0.18105
'SMG7'	0	0	0	2.5422e-07	1.67992e-06	3.93362e-06	2	1	0	0	0	2	0.999881	0.998399	0.909527	2.0275	1.40206	0.982564	2.53605	0.718332	0.180882
'ESPL1'	0	0	0	4.03133e-07	7.74358e-06	5.36657e-06	3	1	1	1	0	0	0.999812	0.992661	0.878862	2.01148	1.40206	1.03077	2.53561	0.718504	0.180857
'LRRC16A'	0	0	0	3.00257e-07	5.38195e-06	3.96552e-06	3	1	0	1	0	1	0.99986	0.994888	0.908832	2.01148	1.40206	0.990839	2.52629	0.718677	0.180312
'RNF123'	0	0	0	4.06172e-06	5.27594e-06	3.46721e-06	4	1	0	2	0	2	0.998107	0.994989	0.919764	2.00234	1.40206	0.982564	2.51963	0.71885	0.179922
'PDS5B'	0	0	0	1.11606e-10	5.72775e-06	4.44497e-06	2	1	0	0	0	1	1	0.994562	0.89845	2.0275	1.40206	0.990839	2.51685	0.719023	0.179759
'RAPGEFL1'	0	0	0	5.22059e-06	2.92108e-06	1.49637e-06	3	1	0	0	1	3	0.997568	0.997219	0.964455	3.00671	0.890333	0.974553	2.50302	0.719196	0.178948
'GADL1'	0	0	0	3.84476e-07	3.15365e-06	1.30921e-06	1	4	1	1	1	5	0.99982	0.996999	0.968823	0.987484	2.657	0.98593	2.49821	0.71937	0.178666
'CACNB1'	0	0	0	5.18087e-06	8.89261e-06	1.90835e-06	5	1	1	2	1	2	0.997586	0.991581	0.954917	2.93438	0.890333	1.01198	2.49739	0.719543	0.178618
'SHPRH'	0	0	0	1.11606e-10	8.82379e-06	5.1502e-06	5	0	0	2	0	2	1	0.991645	0.883417	2.93438	0.986609	0.982564	2.49198	0.719716	0.1783
'CCDC108'	0	1	0	5.81668e-06	8.13843e-06	4.49411e-06	1	1	1	0	0	4	0.997291	1.42888	0.897393	1.39642	1.40206	0.99434	2.48954	0.719888	0.178156
'PTPRB'	0	0	0	1.22463e-06	1.21087e-05	5.5361e-06	7	0	1	4	0	3	0.999428	0.988569	0.87531	2.90344	0.986609	1.00302	2.48479	0.720061	0.177876
'SIPA1L2'	0	0	0	1.11606e-10	1.43912e-05	4.19876e-06	4	2	0	3	0	4	1	0.986443	0.903765	1.39838	2.05544	0.966802	2.4774	0.720233	0.177441
'RAPGEF6'	0	0	0	1.11606e-10	1.03139e-05	4.07918e-06	4	1	0	2	0	2	1	0.990248	0.906359	2.00234	1.40206	0.982564	2.47576	0.720405	0.177345
'AP4E1'	0	0	0	1.69677e-06	4.75098e-06	2.70238e-06	3	1	0	0	1	2	0.999208	0.995485	0.936828	3.00671	0.890333	0.982564	2.45107	0.720579	0.175887
'NCOR1'	0	0	0	1.11606e-10	1.72148e-05	7.24388e-06	5	1	2	3	0	1	1	0.983824	0.840412	1.99937	1.40206	1.05519	2.44568	0.720753	0.175568
'GRIK4'	0	0	0	4.81441e-06	9.04516e-06	2.12915e-06	4	1	0	1	1	2	0.997757	0.991438	0.949848	2.96475	0.890333	0.982564	2.43694	0.720927	0.175051
'MSH3'	0	0	0	2.92208e-06	7.02147e-06	2.61725e-06	2	1	0	0	0	11	0.998637	0.993341	0.938749	2.0275	1.40206	0.919357	2.43371	0.721101	0.174859
'STUB1'	0	0	0	4.19299e-06	3.57999e-06	1.30563e-06	2	2	0	0	1	0	0.998046	0.996594	0.968907	2.0275	1.24587	0.999384	2.43286	0.721275	0.174809
'ASXL1'	0	0	0	2.08034e-06	6.26457e-06	3.06208e-06	4	3	2	3	1	2	0.999029	0.994055	0.928759	1.39838	1.79704	1.04489	2.42185	0.721449	0.174156
'F5'	0	0	0	1.08275e-07	1.10937e-05	4.58109e-06	5	1	2	2	1	2	0.999949	0.989518	0.895526	2.93438	0.890333	1.04489	2.41892	0.721623	0.173982
'UNC13B'	0	0	0	4.85488e-07	1.35572e-05	5.09782e-06	4	0	1	1	0	12	0.999773	0.987219	0.884524	2.96475	0.986609	0.934219	2.38565	0.721799	0.172
'PNPLA7'	0	0	0	1.15028e-05	1.92284e-05	3.76807e-06	4	1	1	2	0	10	0.994657	0.981964	0.913146	2.00234	1.40206	0.947768	2.3731	0.721976	0.17125
'MAST4'	0	0	0	1.30369e-05	1.05887e-05	6.03033e-06	5	1	1	3	0	4	0.993949	0.98999	0.865048	1.99937	1.40206	0.99434	2.37263	0.722153	0.171222
'TDRD6'	0	0	0	1.11606e-10	4.67742e-06	3.06477e-06	4	1	0	1	1	4	1	0.995555	0.928699	2.96475	0.890333	0.966802	2.35949	0.72233	0.170435
'SLC25A23'	1	0	0	2.33119e-06	4.86866e-06	1.25247e-06	2	0	1	0	0	3	1.21524	0.995374	0.970152	2.0275	0.986609	1.00302	2.35453	0.722507	0.170138
'LRP4'	0	1	0	5.94837e-06	1.97526e-05	5.07577e-06	5	0	0	3	0	5	0.99723	1.40898	0.884991	1.99937	0.986609	0.959303	2.35307	0.722684	0.17005
'SLC4A3'	0	0	0	1.56279e-05	1.62857e-05	2.91543e-06	5	1	1	2	1	5	0.992755	0.984684	0.93204	2.93438	0.890333	0.98593	2.34687	0.72286	0.169679
'SYTL2'	0	0	0	1.11606e-10	4.33541e-06	3.02984e-06	2	2	1	0	1	3	1	0.995878	0.929479	2.0275	1.24587	1.00302	2.34526	0.723037	0.169582
'MYO18A'	0	0	0	6.97731e-06	1.85753e-05	5.16432e-06	3	1	0	1	0	5	0.996752	0.982567	0.883119	2.01148	1.40206	0.959303	2.33995	0.723213	0.169263
'ASNSD1'	0	0	0	1.11606e-10	5.13337e-06	1.3218e-06	4	2	0	1	2	0	1	0.995123	0.968529	2.96475	0.814192	0.999384	2.32507	0.72339	0.168368
'ARFGEF2'	0	0	0	7.2025e-07	1.77384e-05	5.09025e-06	5	1	0	3	0	7	0.999664	0.98334	0.884684	1.99937	1.40206	0.945046	2.30388	0.723569	0.16709
'COL14A1'	0	0	0	1.11606e-10	1.25848e-05	5.57926e-06	5	1	0	3	0	7	1	0.988125	0.874409	1.99937	1.40206	0.945046	2.28897	0.723748	0.166188
'IGF1R'	0	0	0	2.30199e-06	1.30861e-05	3.12693e-06	2	3	0	1	1	0	0.998926	0.987657	0.927313	1.39299	1.79704	0.999384	2.28878	0.723927	0.166177
'RAD50'	0	0	0	6.86292e-07	3.2358e-06	3.86635e-06	4	1	0	1	1	7	0.99968	0.996921	0.910996	2.96475	0.890333	0.945046	2.26481	0.724108	0.164723
'EP400'	0	0	0	2.99977e-06	2.16579e-05	7.9548e-06	5	4	2	7	0	8	0.998601	0.97973	0.826342	0.587516	4.73885	0.98937	2.22695	0.724292	0.162416
'LONP1'	1	0	0	2.22429e-05	1.44301e-05	2.36456e-06	4	0	1	2	0	3	1.20203	0.986406	0.944477	2.00234	0.986609	1.00302	2.21899	0.724476	0.16193
'SCN11A'	0	0	0	1.11606e-10	1.36151e-05	4.21115e-06	8	1	0	5	1	5	1	0.987165	0.903496	2.90089	0.890333	0.959303	2.20982	0.724661	0.161369
'ERCC5'	0	0	0	1.11606e-10	7.11019e-06	2.46921e-06	5	2	0	3	1	7	1	0.993257	0.9421	1.99937	1.24587	0.945046	2.20281	0.724845	0.160939
'OIT3'	0	0	0	1.11606e-10	2.77035e-06	1.43323e-06	1	3	1	2	0	1	1	0.997363	0.965926	0.724722	3.08912	1.02123	2.20255	0.725029	0.160924
'SVEP1'	0	0	0	5.96508e-06	1.08442e-05	7.72264e-06	4	1	0	2	0	7	0.997222	0.989751	0.830908	2.00234	1.40206	0.945046	2.17585	0.725215	0.159283
'PITRM1'	0	0	0	1.30772e-06	1.03222e-05	2.75763e-06	6	2	1	3	2	5	0.99939	0.99024	0.935584	2.91431	0.814192	0.98593	2.16604	0.725401	0.158679
'BSN'	0	0	0	2.18719e-05	2.59766e-05	6.3514e-06	9	1	3	6	1	10	0.989891	0.975782	0.858453	2.90594	0.890333	1.00157	2.1487	0.725589	0.157609
'EIF4G1'	0	0	0	4.07481e-06	1.18331e-05	5.15363e-06	3	2	0	1	1	2	0.998101	0.988827	0.883345	2.01148	1.24587	0.982564	2.14671	0.725776	0.157486
'B4GALT3'	0	0	0	1.11606e-10	3.54751e-06	1.4518e-06	0	3	0	1	0	0	1	0.996625	0.965493	0.719169	3.08912	0.999384	2.13638	0.725964	0.156847
'ADAMTS16'	0	0	0	2.53646e-06	1.1942e-05	3.31852e-06	6	2	0	4	1	8	0.998817	0.988725	0.923054	2.002	1.24587	0.938277	2.13332	0.726151	0.156658
'FCGBP'	0	0	0	4.4478e-05	1.04146e-10	1.07767e-05	2	1	0	0	0	1	0.979658	1	0.773021	2.0275	1.40206	0.990839	2.13303	0.726337	0.15664
'DYRK3'	0	0	0	6.30747e-07	3.98814e-06	9.45966e-07	2	0	3	0	0	1	0.999706	0.996207	0.977364	2.0275	0.986609	1.09299	2.12813	0.726524	0.156336
'PALB2'	0	0	0	3.27369e-07	3.00498e-06	2.13059e-06	2	3	0	3	0	1	0.999847	0.99714	0.949815	0.732009	3.08912	0.990839	2.12169	0.72671	0.155937
'EPS15'	0	0	0	2.81499e-07	1.04146e-10	2.16141e-06	0	3	0	1	0	0	0.999869	1	0.94911	0.719169	3.08912	0.999384	2.10696	0.726898	0.155022
'SOGA2'	0	0	0	3.84155e-06	9.42361e-06	3.3862e-06	3	3	2	4	0	6	0.998209	0.991082	0.921555	0.740911	3.08912	1.00674	2.10072	0.727085	0.154634
'SLC7A2'	0	0	0	1.11606e-10	5.9687e-06	1.54064e-06	0	3	1	1	0	5	1	0.994334	0.963425	0.719169	3.08912	0.98593	2.09827	0.727272	0.154482
'ELAC2'	0	0	0	3.53493e-06	6.89389e-06	2.39048e-06	5	0	2	1	2	2	0.998352	0.993461	0.943888	4.44998	0.481787	1.04489	2.0972	0.727459	0.154415
'GOLIM4'	0	0	0	2.23309e-06	3.78619e-06	2.67825e-06	1	3	1	2	0	3	0.998958	0.996399	0.937372	0.724722	3.08912	1.00302	2.09512	0.727645	0.154285
'KRT72'	0	0	0	1.11606e-10	3.39298e-06	9.61571e-07	2	1	3	1	0	1	1	0.996772	0.976995	1.39299	1.40206	1.09299	2.07882	0.727833	0.153269
'NSFL1C'	0	0	0	1.29828e-06	3.87216e-06	1.01136e-06	2	0	2	0	0	0	0.999394	0.996317	0.97582	2.0275	0.986609	1.06579	2.0715	0.72802	0.152811
'CYP4F2'	0	0	0	7.77292e-07	1.04146e-10	1.23136e-06	2	0	2	0	0	0	0.999637	1	0.970647	2.0275	0.986609	1.06579	2.06863	0.728207	0.152633
'ATP2B2'	0	0	0	6.46765e-06	2.03225e-05	2.40121e-06	2	3	0	3	0	1	0.996989	0.980957	0.943644	0.732009	3.08912	0.990839	2.06777	0.728394	0.152579
'EML3'	0	0	0	6.02407e-06	7.04835e-06	2.69797e-06	0	3	0	1	0	0	0.997195	0.993316	0.936927	0.719169	3.08912	0.999384	2.06049	0.72858	0.152123
'DMXL1'	0	0	0	1.11606e-10	2.25354e-05	6.5483e-06	11	1	1	8	1	11	1	0.978925	0.854436	2.93655	0.890333	0.940876	2.05755	0.728767	0.151939
'LRP1B'	0	0	0	3.82371e-07	1.54789e-05	1.18352e-05	7	1	3	4	1	3	0.999821	0.985432	0.754017	2.90344	0.890333	1.07047	2.05575	0.728953	0.151826
'NDUFB9'	0	0	0	1.05246e-06	1.77912e-06	7.95621e-07	3	0	2	1	0	1	0.999509	0.998305	0.980923	2.01148	0.986609	1.05519	2.04962	0.729139	0.151442
'AADAC'	0	0	0	1.11606e-10	2.12264e-06	7.18551e-07	1	1	2	0	0	0	1	0.997978	0.982753	1.39642	1.40206	1.06579	2.04655	0.729324	0.151249
'TMEM97'	0	0	0	9.34759e-07	1.6763e-06	3.95189e-07	2	0	2	0	0	3	0.999564	0.998403	0.990473	2.0275	0.986609	1.03491	2.04629	0.72951	0.151234
'MRGPRX2'	0	0	0	1.11606e-10	2.6453e-07	4.04477e-07	2	0	1	0	0	0	1	0.999748	0.990251	2.0275	0.986609	1.03077	2.04128	0.729695	0.150919
'EFNA1'	0	0	0	4.33914e-07	1.65396e-06	4.27567e-07	2	0	1	0	0	0	0.999797	0.998424	0.989697	2.0275	0.986609	1.03077	2.03703	0.72988	0.150652
'CBR3'	0	0	0	3.44968e-06	1.79074e-06	4.21304e-07	2	0	1	0	0	0	0.998392	0.998294	0.989847	2.0275	0.986609	1.03077	2.0342	0.730064	0.150475
'SLC16A9'	0	0	0	1.11606e-10	2.53154e-06	8.90217e-07	2	2	1	2	0	1	1	0.997589	0.978682	0.992214	2.05544	1.02123	2.03342	0.730248	0.150425
'DENND2A'	0	0	0	1.11606e-10	6.80038e-06	2.41164e-06	3	2	2	3	0	1	1	0.993549	0.943407	0.999428	2.05544	1.05519	2.03177	0.730432	0.150322
'LIF'	0	0	0	4.77303e-07	8.24025e-07	5.75067e-07	2	0	1	0	0	0	0.999777	0.999214	0.98617	2.0275	0.986609	1.03077	2.03133	0.730615	0.150294
'CENPM'	0	0	0	1.98994e-06	1.53003e-06	5.71783e-07	2	0	1	0	0	0	0.999072	0.998542	0.986249	2.0275	0.986609	1.03077	2.02869	0.730798	0.150128
'DCBLD2'	0	0	0	1.94571e-06	4.82439e-06	1.55377e-06	3	0	2	1	0	0	0.999092	0.995416	0.96312	2.01148	0.986609	1.06579	2.02593	0.730981	0.149954
'LRRC15'	0	0	0	1.11606e-10	1.86273e-06	8.14368e-07	2	0	1	0	0	0	1	0.998225	0.980478	2.0275	0.986609	1.03077	2.01806	0.731164	0.149459
'C6orf25'	0	0	0	1.11606e-10	1.04146e-10	8.93468e-07	2	0	1	0	0	0	1	1	0.978605	2.0275	0.986609	1.03077	2.01778	0.731346	0.149441
'TRAM1L1'	0	0	0	9.75668e-07	1.81737e-06	4.64374e-07	2	0	1	0	0	1	0.999545	0.998268	0.988816	2.0275	0.986609	1.02123	2.01556	0.731528	0.149301
'AKIP1'	0	0	0	1.62816e-06	1.17539e-06	5.15222e-07	2	0	1	0	0	1	0.99924	0.998879	0.9876	2.0275	0.986609	1.02123	2.0137	0.731709	0.149184
'PRRC1'	0	0	0	1.11606e-10	2.27396e-06	9.13335e-07	2	0	1	0	0	0	1	0.997834	0.978135	2.0275	0.986609	1.03077	2.01245	0.731891	0.149105
'NT5E'	0	0	0	3.89826e-06	5.4434e-06	1.18774e-06	4	0	2	2	0	1	0.998183	0.99483	0.97167	2.00234	0.986609	1.05519	2.01136	0.732071	0.149036
'RHOQ'	0	0	0	2.76554e-06	1.50507e-06	5.36459e-07	2	0	1	0	0	1	0.99871	0.998565	0.987092	2.0275	0.986609	1.02123	2.01096	0.732251	0.149011
'DCLRE1C'	0	0	0	6.3906e-07	4.00745e-06	1.8807e-06	2	0	2	0	0	1	0.999702	0.996189	0.955554	2.0275	0.986609	1.05519	2.00864	0.732431	0.148865
'MKRN2'	0	0	0	5.12523e-08	4.07677e-06	9.34926e-07	2	0	1	0	0	0	0.999976	0.996123	0.977624	2.0275	0.986609	1.03077	2.0079	0.732611	0.148818
'KIAA0930'	0	0	0	2.15718e-06	3.83453e-06	9.63405e-07	2	0	1	0	0	0	0.998994	0.996353	0.976952	2.0275	0.986609	1.03077	2.00501	0.73279	0.148636
'PROS1'	0	0	0	6.52211e-07	3.96517e-06	1.50351e-06	1	1	2	0	0	0	0.999696	0.996229	0.964289	1.39642	1.40206	1.06579	2.00397	0.732968	0.14857
'LRRC3'	0	0	0	5.37919e-06	1.75659e-06	2.55382e-07	2	0	1	0	0	2	0.997494	0.998326	0.993832	2.0275	0.986609	1.01198	2.00344	0.733147	0.148537
'EPHX4'	0	0	0	1.91802e-06	1.40667e-06	1.0968e-06	2	0	1	0	0	0	0.999105	0.998659	0.973807	2.0275	0.986609	1.03077	2.0034	0.733324	0.148535
'KCNS2'	0	0	0	1.55527e-06	4.37314e-06	5.47352e-07	2	2	0	2	0	0	0.999274	0.995843	0.986832	0.992214	2.05544	0.999384	2.00153	0.733502	0.148416
'DRD5'	0	0	0	4.07658e-06	4.89142e-06	6.40585e-07	3	0	1	1	0	0	0.9981	0.995352	0.984608	2.01148	0.986609	1.03077	2.00095	0.733678	0.148379
'L3HYPDH'	0	0	0	5.77555e-06	5.17367e-06	6.9991e-07	3	0	1	0	1	0	0.99731	0.995085	0.983196	3.00671	0.661225	1.03077	1.99955	0.733855	0.148291
'AKTIP'	0	1	0	1.11606e-10	1.61155e-06	9.5429e-07	1	0	1	0	0	0	1	1.44027	0.977167	1.39642	0.986609	1.03077	1.99863	0.734031	0.148233
'FBLN7'	0	0	0	7.8051e-07	4.58935e-06	9.44922e-07	1	2	1	1	0	2	0.999636	0.995638	0.977388	0.987484	2.05544	1.01198	1.99811	0.734206	0.1482
'ABCG2'	0	0	0	1.11606e-10	3.8055e-06	2.25856e-06	3	0	2	1	0	0	1	0.99638	0.946891	2.01148	0.986609	1.06579	1.99553	0.734382	0.148037
'ANAPC5'	0	0	0	1.82169e-06	2.89824e-06	1.842e-06	1	2	1	1	0	0	0.99915	0.997241	0.956446	0.987484	2.05544	1.03077	1.99383	0.734556	0.14793
'KIAA0895'	0	0	0	1.98061e-06	3.75742e-06	1.81136e-06	1	2	1	1	0	0	0.999076	0.996426	0.957153	0.987484	2.05544	1.03077	1.99352	0.734731	0.14791
'SHANK2'	0	0	0	2.49981e-06	1.08979e-05	2.04848e-06	3	0	2	0	1	0	0.998834	0.989701	0.951697	3.00671	0.661225	1.06579	1.99347	0.734905	0.147907
'PMM2'	0	0	0	7.70053e-07	3.19082e-06	7.58638e-07	4	0	1	2	0	0	0.999641	0.996963	0.981801	2.00234	0.986609	1.03077	1.99246	0.735078	0.147843
'URI1'	0	0	0	1.52468e-06	9.86979e-08	1.90257e-06	1	1	2	0	0	0	0.999289	0.999906	0.95505	1.39642	1.40206	1.06579	1.99128	0.735251	0.147769
'B3GALT6'	0	0	0	1.34093e-05	1.04146e-10	4.52035e-07	0	2	0	0	0	0	0.993777	1	0.989111	0.985464	2.05544	0.999384	1.98982	0.735424	0.147676
'HSPB9'	0	0	0	2.66844e-06	2.25471e-08	1.61595e-07	2	0	0	0	0	0	0.998755	0.999978	0.996092	2.0275	0.986609	0.999384	1.98879	0.735596	0.147611
'IFNA5'	0	0	0	1.11606e-10	1.04146e-10	2.19293e-07	2	0	0	0	0	0	1	1	0.994701	2.0275	0.986609	0.999384	1.98853	0.735768	0.147594
'KRT15'	0	0	0	1.11606e-10	4.95607e-06	1.14319e-06	3	0	2	1	0	3	1	0.995291	0.972716	2.01148	0.986609	1.03491	1.98838	0.735939	0.147585
'PDE11A'	0	0	0	1.11606e-10	4.8109e-06	2.79565e-06	4	0	3	2	0	2	1	0.995428	0.934728	2.00234	0.986609	1.08156	1.98806	0.73611	0.147565
'INSL5'	0	0	0	1.11606e-10	1.30545e-07	2.33724e-07	2	0	0	0	0	0	1	0.999875	0.994353	2.0275	0.986609	0.999384	1.98759	0.73628	0.147535
'GABRG2'	0	0	0	1.11606e-10	4.19886e-06	1.3622e-06	2	0	1	0	0	0	1	0.996008	0.967584	2.0275	0.986609	1.03077	1.98709	0.73645	0.147504
'RFFL'	0	0	0	1.11606e-10	2.54825e-06	1.06299e-06	2	0	1	0	0	1	1	0.997573	0.974603	2.0275	0.986609	1.02123	1.98611	0.73662	0.147441
'CHMP6'	0	0	0	2.507e-06	1.82556e-06	6.75474e-07	0	2	0	0	0	0	0.998831	0.998261	0.983778	0.985464	2.05544	0.999384	1.98569	0.736789	0.147415
'SALL1'	0	0	0	3.34129e-06	7.40531e-06	1.65571e-06	4	0	2	2	0	1	0.998442	0.992979	0.960754	2.00234	0.986609	1.05519	1.98558	0.736957	0.147408
'NFE2L2'	0	0	0	5.31668e-07	3.36028e-06	1.0345e-06	2	0	1	0	0	1	0.999752	0.996803	0.975274	2.0275	0.986609	1.02123	1.98545	0.737125	0.147399
'MRPL40'	0	0	0	1.0603e-06	1.37551e-06	7.33485e-07	2	0	1	0	0	2	0.999505	0.998689	0.982398	2.0275	0.986609	1.01198	1.9851	0.737293	0.147378
'RPL22'	0	0	0	2.4176e-08	4.88612e-07	2.87477e-07	2	0	0	0	0	0	0.999989	0.999534	0.99306	2.0275	0.986609	0.999384	1.9843	0.73746	0.147327
'ELL'	0	0	0	3.92812e-06	5.98022e-06	1.77009e-06	1	1	2	0	0	0	0.998169	0.994323	0.958106	1.39642	1.40206	1.06579	1.98427	0.737627	0.147325
'LRTM1'	0	0	0	3.71386e-07	1.23765e-06	8.26778e-07	3	0	1	1	0	1	0.999827	0.99882	0.980184	2.01148	0.986609	1.02123	1.98383	0.737793	0.147297
'FANCD2OS'	0	0	0	1.11606e-10	1.04146e-10	3.22558e-07	2	0	0	0	0	0	1	1	0.992217	2.0275	0.986609	0.999384	1.98356	0.737959	0.14728
'FUT11'	0	0	0	1.02483e-05	6.00434e-06	7.92152e-07	2	0	1	0	0	1	0.995237	0.9943	0.981005	2.0275	0.986609	1.02123	1.9831	0.738125	0.147251
'RNASE4'	0	0	0	1.11606e-10	1.00112e-06	2.95284e-07	2	0	0	0	0	0	1	0.999045	0.992872	2.0275	0.986609	0.999384	1.98298	0.73829	0.147243
'GALNT13'	0	0	0	1.11606e-10	5.07651e-06	1.41674e-06	2	0	1	0	0	0	1	0.995177	0.966311	2.0275	0.986609	1.03077	1.98282	0.738454	0.147233
'DSTN'	0	0	0	1.11606e-10	4.89914e-07	3.27868e-07	2	0	0	0	0	0	1	0.999533	0.992089	2.0275	0.986609	0.999384	1.98238	0.738618	0.147205
'TMEM14B'	0	0	0	1.11606e-10	5.9361e-07	3.25043e-07	2	0	0	0	0	0	1	0.999434	0.992157	2.0275	0.986609	0.999384	1.98232	0.738782	0.147201
'TMEM170A'	0	0	0	1.28324e-06	9.28838e-07	3.02428e-07	2	0	0	0	0	0	0.999401	0.999114	0.9927	2.0275	0.986609	0.999384	1.98158	0.738945	0.147155
'SEC24C'	0	0	0	1.11606e-10	1.00715e-05	2.67042e-06	4	0	0	0	2	3	1	0.990475	0.937549	4.54259	0.481787	0.974553	1.98062	0.739108	0.147094
'OR4D1'	0	0	0	1.11606e-10	1.02282e-06	3.52768e-07	2	0	0	0	0	0	1	0.999025	0.991491	2.0275	0.986609	0.999384	1.98018	0.73927	0.147066
'DNAJC17'	0	0	0	5.30498e-07	1.95516e-06	8.76787e-07	3	0	1	1	0	1	0.999752	0.998137	0.979	2.01148	0.986609	1.02123	1.97993	0.739432	0.14705
'MBL2'	0	0	0	1.11606e-10	1.03274e-06	3.60701e-07	2	0	0	0	0	0	1	0.999015	0.991301	2.0275	0.986609	0.999384	1.97978	0.739593	0.14704
'RAB28'	0	0	0	7.83658e-07	1.36708e-06	7.83058e-07	4	0	1	1	1	0	0.999634	0.998697	0.981221	2.96475	0.661225	1.03077	1.97942	0.739754	0.147018
'ESM1'	0	0	0	1.11606e-10	1.11274e-06	3.6679e-07	2	0	0	0	0	0	1	0.998939	0.991154	2.0275	0.986609	0.999384	1.97934	0.739915	0.147012
'EFTUD1P1'	0	0	0	1.11606e-10	1.04146e-10	4.14597e-07	2	0	0	0	0	0	1	1	0.990008	2.0275	0.986609	0.999384	1.97915	0.740075	0.147
'BLOC1S4'	0	0	0	7.91994e-06	1.02796e-06	2.25077e-07	2	0	0	0	0	0	0.996315	0.99902	0.994562	2.0275	0.986609	0.999384	1.97898	0.740235	0.14699
'GGH'	0	0	0	1.25857e-06	2.15711e-06	7.06703e-07	1	1	1	0	0	0	0.999413	0.997945	0.983035	1.39642	1.40206	1.03077	1.97863	0.740394	0.146968
'RPUSD2'	0	0	0	3.44005e-06	4.84432e-06	1.0726e-06	2	0	1	0	0	1	0.998396	0.995397	0.974377	2.0275	0.986609	1.02123	1.97814	0.740553	0.146936
'MRPL41'	0	0	0	3.99099e-06	1.88379e-06	2.87456e-07	2	0	0	0	0	0	0.99814	0.998205	0.99306	2.0275	0.986609	0.999384	1.978	0.740712	0.146928
'OR2T1'	0	0	0	1.11606e-10	1.04146e-10	4.38804e-07	2	0	0	0	0	0	1	1	0.989428	2.0275	0.986609	0.999384	1.97799	0.74087	0.146927
'OR2D2'	0	0	0	1.11606e-10	8.3553e-07	4.12636e-07	2	0	0	0	0	0	1	0.999203	0.990055	2.0275	0.986609	0.999384	1.97766	0.741027	0.146906
'OR2J3'	0	0	0	1.11606e-10	1.04146e-10	4.53542e-07	2	0	0	0	0	0	1	1	0.989075	2.0275	0.986609	0.999384	1.97728	0.741185	0.146882
'CYP26B1'	0	0	0	4.52057e-06	4.82895e-06	6.96671e-07	0	2	0	0	0	0	0.997893	0.995411	0.983273	0.985464	2.05544	0.999384	1.97715	0.741341	0.146874
'HMBOX1'	0	0	0	1.11606e-10	1.38266e-06	1.68134e-06	2	0	1	0	0	0	1	0.998682	0.96016	2.0275	0.986609	1.03077	1.97714	0.741498	0.146873
'PEX11G'	0	0	0	3.58847e-06	2.53459e-06	6.8342e-07	1	1	1	0	0	0	0.998327	0.997586	0.983589	1.39642	1.40206	1.03077	1.97688	0.741654	0.146857
'PSORS1C1'	0	0	0	1.11606e-10	1.04146e-10	4.76524e-07	2	0	0	0	0	0	1	1	0.988525	2.0275	0.986609	0.999384	1.97618	0.741809	0.146813
'TSPAN16'	0	0	0	4.87787e-07	1.04146e-10	4.83584e-07	2	0	0	0	0	0	0.999772	1	0.988356	2.0275	0.986609	0.999384	1.97539	0.741964	0.146763
'SLC36A1'	0	0	0	1.11606e-10	3.69298e-06	1.244e-06	2	0	1	0	0	1	1	0.996487	0.97035	2.0275	0.986609	1.02123	1.97529	0.742119	0.146756
'GLOD4'	0	0	0	6.26872e-07	2.88181e-06	7.61617e-07	1	1	1	0	0	0	0.999707	0.997257	0.98173	1.39642	1.40206	1.03077	1.97522	0.742274	0.146752
'HES3'	0	0	0	5.39237e-06	1.08732e-06	3.53159e-07	2	0	0	0	0	0	0.997488	0.998963	0.991482	2.0275	0.986609	0.999384	1.97506	0.742427	0.146742
'IFRD1'	0	0	0	1.15693e-06	3.38792e-06	1.24411e-06	2	0	1	0	0	1	0.99946	0.996776	0.970348	2.0275	0.986609	1.02123	1.97479	0.742581	0.146724
'ZNF124'	0	0	0	2.37942e-07	1.04146e-10	5.17539e-07	2	0	0	0	0	0	0.999889	1	0.987544	2.0275	0.986609	0.999384	1.974	0.742734	0.146674
'OR4F6'	0	0	0	1.11606e-10	5.70622e-07	5.0412e-07	2	0	0	0	0	0	1	0.999456	0.987865	2.0275	0.986609	0.999384	1.97379	0.742887	0.146661
'NFIC'	0	0	0	4.83633e-06	5.79226e-06	1.10879e-06	2	0	1	0	0	1	0.997747	0.994501	0.973525	2.0275	0.986609	1.02123	1.97334	0.743039	0.146633
'RBM12'	0	0	0	1.11606e-10	2.22783e-06	9.74959e-07	2	0	1	0	0	2	1	0.997878	0.976679	2.0275	0.986609	1.01198	1.97292	0.743191	0.146606
'SLC5A8'	0	0	0	9.63506e-09	5.13319e-06	1.38045e-06	0	2	1	0	0	2	0.999996	0.995123	0.967158	0.985464	2.05544	1.01198	1.97284	0.743343	0.146601
'TMEM139'	0	0	0	2.61383e-07	3.98169e-07	5.27593e-07	2	0	0	0	0	0	0.999878	0.99962	0.987304	2.0275	0.986609	0.999384	1.97275	0.743494	0.146595
'GPRC5B'	0	0	0	4.34733e-06	3.56972e-06	8.4994e-07	0	2	0	0	0	0	0.997974	0.996604	0.979635	0.985464	2.05544	0.999384	1.97235	0.743645	0.14657
'TMEM91'	0	0	0	1.11606e-10	1.04146e-10	5.58479e-07	2	0	0	0	0	0	1	1	0.986566	2.0275	0.986609	0.999384	1.97227	0.743795	0.146564
'SELENBP1'	0	0	0	6.43558e-07	7.13079e-06	1.39788e-06	1	1	3	0	0	5	0.9997	0.993238	0.966751	1.39642	1.40206	1.04926	1.97199	0.743945	0.146547
'C11orf74'	0	0	0	1.11606e-10	5.97293e-07	5.43841e-07	2	0	0	0	0	0	1	0.99943	0.986916	2.0275	0.986609	0.999384	1.97184	0.744095	0.146537
'PPARGC1B'	0	0	0	1.09486e-06	4.60904e-06	2.30415e-06	3	0	2	1	0	1	0.999489	0.995619	0.945852	2.01148	0.986609	1.05519	1.97099	0.744244	0.146483
'FAM122A'	0	0	0	3.87451e-06	2.55838e-06	4.09836e-07	2	0	0	0	0	0	0.998194	0.997564	0.990122	2.0275	0.986609	0.999384	1.97099	0.744393	0.146483
'TIMM10B'	0	0	0	6.62284e-07	8.82718e-07	5.38007e-07	2	0	0	0	0	0	0.999691	0.999158	0.987055	2.0275	0.986609	0.999384	1.97097	0.744542	0.146482
'C17orf53'	0	0	0	1.11606e-10	2.97989e-06	1.49778e-06	3	0	1	0	1	0	1	0.997164	0.964422	3.00671	0.661225	1.03077	1.97077	0.74469	0.146469
'NFYB'	0	0	0	1.11606e-10	1.21176e-06	5.46314e-07	2	0	0	0	0	0	1	0.998845	0.986857	2.0275	0.986609	0.999384	1.97057	0.744837	0.146457
'THEM4'	0	0	0	1.16519e-06	6.0254e-07	5.50265e-07	2	0	0	0	0	0	0.999456	0.999425	0.986762	2.0275	0.986609	0.999384	1.97045	0.744985	0.146449
'NKX2-8'	0	0	0	7.60351e-06	2.60482e-06	3.48639e-07	2	0	0	0	0	0	0.996462	0.99752	0.99159	2.0275	0.986609	0.999384	1.9704	0.745132	0.146446
'OR12D3'	0	0	0	1.11606e-10	1.04146e-10	2.56852e-07	2	0	0	0	0	1	1	1	0.993797	2.0275	0.986609	0.990839	1.96973	0.745278	0.146404
'LY6K'	0	0	0	7.99726e-07	1.04146e-10	6.05751e-07	2	0	0	0	0	0	0.999627	1	0.985438	2.0275	0.986609	0.999384	1.96928	0.745424	0.146375
'DMBX1'	0	0	0	1.06131e-07	2.05183e-06	5.47886e-07	2	0	0	0	0	0	0.99995	0.998045	0.986819	2.0275	0.986609	0.999384	1.96882	0.74557	0.146346
'STAU2'	0	0	0	3.80661e-07	4.28061e-06	1.73967e-06	2	0	1	0	0	0	0.999822	0.99593	0.95881	2.0275	0.986609	1.03077	1.96857	0.745716	0.14633
'PLA2G12A'	0	0	0	1.97774e-06	1.55452e-06	5.51162e-07	1	1	1	0	0	1	0.999077	0.998518	0.986741	1.39642	1.40206	1.02123	1.96818	0.745861	0.146305
'CCDC178'	0	0	0	1.11606e-10	1.04146e-10	2.32016e-06	2	1	2	1	0	0	1	1	0.945488	1.39299	1.40206	1.06579	1.96808	0.746006	0.146299
'AP1S1'	0	0	0	6.13056e-07	1.78288e-06	5.64857e-07	2	0	0	0	0	0	0.999714	0.998301	0.986414	2.0275	0.986609	0.999384	1.96805	0.74615	0.146297
'RRAS2'	0	0	0	1.44202e-06	1.54202e-06	5.71345e-07	2	0	0	0	0	0	0.999327	0.99853	0.986259	2.0275	0.986609	0.999384	1.96743	0.746294	0.146257
'C6orf203'	0	0	0	1.11606e-10	7.28426e-07	6.31265e-07	2	0	0	0	0	0	1	0.999305	0.98483	2.0275	0.986609	0.999384	1.96743	0.746438	0.146257
'PCBP2'	0	0	0	1.11606e-10	2.27184e-06	1.09434e-06	0	2	0	0	0	0	1	0.997836	0.973865	0.985464	2.05544	0.999384	1.96715	0.746581	0.146239
'DCUN1D3'	0	0	0	1.11606e-10	1.76114e-06	6.00652e-07	2	0	0	0	0	0	1	0.998322	0.98556	2.0275	0.986609	0.999384	1.96695	0.746724	0.146227
'CASS4'	0	0	0	1.11606e-10	2.71449e-06	1.46127e-06	2	0	1	0	0	1	1	0.997416	0.965273	2.0275	0.986609	1.02123	1.96678	0.746866	0.146216
'RIOK1'	0	0	0	8.87896e-07	3.61349e-06	1.4226e-06	2	0	1	0	0	1	0.999586	0.996562	0.966174	2.0275	0.986609	1.02123	1.96612	0.747009	0.146174
'CACFD1'	0	0	0	2.21895e-06	1.34828e-06	5.94271e-07	2	0	0	0	0	0	0.998965	0.998715	0.985712	2.0275	0.986609	0.999384	1.96599	0.74715	0.146166
'KCNMB3'	0	0	0	1.11606e-10	1.21287e-06	6.49357e-07	2	0	0	0	0	0	1	0.998844	0.984399	2.0275	0.986609	0.999384	1.96566	0.747292	0.146145
'NLRP7'	0	0	0	3.22125e-06	1.04146e-10	1.91852e-06	2	0	1	0	0	0	0.998498	1	0.954683	2.0275	0.986609	1.03077	1.9655	0.747433	0.146135
'DUSP4'	0	0	0	5.7886e-06	4.99374e-06	6.85112e-07	2	1	1	1	0	0	0.997304	0.995255	0.983548	1.39299	1.40206	1.03077	1.96532	0.747574	0.146124
'C4orf17'	0	0	0	1.11606e-10	3.24249e-07	6.91825e-07	2	0	0	0	0	0	1	0.999691	0.983389	2.0275	0.986609	0.999384	1.9653	0.747714	0.146123
'SOSTDC1'	0	0	0	1.11606e-10	2.33714e-06	2.59376e-07	2	0	0	0	0	1	1	0.997774	0.993736	2.0275	0.986609	0.990839	1.96523	0.747854	0.146118
'PEX19'	0	0	0	6.38987e-07	7.75896e-07	6.68147e-07	2	0	0	0	0	0	0.999702	0.99926	0.983952	2.0275	0.986609	0.999384	1.965	0.747994	0.146103
'TTLL1'	0	0	0	7.11177e-07	5.25849e-06	1.44906e-06	3	0	1	1	0	0	0.999668	0.995005	0.965557	2.01148	0.986609	1.03077	1.96463	0.748134	0.14608
'GNPDA1'	0	0	0	1.11606e-10	2.78307e-06	6.10079e-07	2	0	0	0	0	0	1	0.99735	0.985335	2.0275	0.986609	0.999384	1.96459	0.748273	0.146077
'RIOK3'	0	0	0	5.46242e-07	4.83082e-06	1.48016e-06	1	1	2	0	0	2	0.999745	0.995409	0.964833	1.39642	1.40206	1.04489	1.96426	0.748411	0.146056
'ADRA1B'	0	0	0	9.06434e-06	3.69124e-06	5.98044e-07	3	0	1	1	0	2	0.995785	0.996489	0.985622	2.01148	0.986609	1.01198	1.96419	0.74855	0.146051
'ARL6'	0	0	0	1.11606e-10	1.26483e-06	6.80044e-07	2	0	0	0	0	0	1	0.998794	0.983669	2.0275	0.986609	0.999384	1.9641	0.748688	0.146046
'SDC1'	0	0	0	2.48349e-06	1.44578e-06	6.26502e-07	2	0	0	0	0	0	0.998842	0.998622	0.984944	2.0275	0.986609	0.999384	1.96403	0.748825	0.146042
'OR9G4'	0	0	0	1.11606e-10	5.85471e-07	3.56011e-07	2	0	0	0	0	1	1	0.999442	0.991413	2.0275	0.986609	0.990839	1.96391	0.748962	0.146034
'BIRC7'	0	0	0	8.19241e-07	1.20904e-06	6.76223e-07	2	0	0	0	0	0	0.999618	0.998847	0.98376	2.0275	0.986609	0.999384	1.96364	0.749099	0.146017
'RPS2'	0	0	0	2.0563e-06	1.04146e-10	7.00348e-07	2	0	0	0	0	0	0.999041	1	0.983186	2.0275	0.986609	0.999384	1.96362	0.749236	0.146016
'SP6'	0	0	0	4.92013e-06	1.62659e-06	5.8754e-07	2	0	0	0	0	0	0.997708	0.99845	0.985873	2.0275	0.986609	0.999384	1.96331	0.749372	0.145996
'MFSD2A'	0	0	0	1.97135e-06	4.99517e-06	1.39482e-06	3	1	2	2	0	2	0.99908	0.995254	0.966822	1.39377	1.40206	1.04489	1.96296	0.749508	0.145974
'WDR26'	0	0	0	4.53952e-06	5.13745e-06	1.74902e-06	2	0	1	0	0	0	0.997885	0.995119	0.958593	2.0275	0.986609	1.03077	1.96271	0.749644	0.145958
'EIF3L'	0	0	0	5.93454e-07	4.89424e-06	1.4674e-06	2	0	1	0	0	1	0.999723	0.995349	0.96513	2.0275	0.986609	1.02123	1.96187	0.749779	0.145905
'C22orf29'	0	0	0	1.31666e-06	1.04146e-10	7.51951e-07	2	0	0	0	0	0	0.999386	1	0.981959	2.0275	0.986609	0.999384	1.96185	0.749914	0.145903
'OR52E2'	0	0	0	1.11606e-10	7.05692e-07	3.98046e-07	2	0	0	0	0	1	1	0.999327	0.990405	2.0275	0.986609	0.990839	1.96169	0.750048	0.145893
'MMP21'	0	0	0	1.11606e-10	3.13663e-06	1.23279e-06	3	0	1	1	0	1	1	0.997015	0.970613	2.01148	0.986609	1.02123	1.96124	0.750183	0.145865
'TAF7'	0	0	0	1.11606e-10	2.12404e-06	7.12957e-07	2	0	0	0	0	0	1	0.997977	0.982886	2.0275	0.986609	0.999384	1.96093	0.750317	0.145845
'TEFM'	0	0	0	3.49731e-07	1.04146e-10	7.98441e-07	2	0	0	0	0	0	0.999837	1	0.980856	2.0275	0.986609	0.999384	1.96053	0.75045	0.145819
'ICOS'	0	0	0	1.11606e-10	5.18949e-07	4.32788e-07	2	0	0	0	0	1	1	0.999505	0.989572	2.0275	0.986609	0.990839	1.96039	0.750584	0.14581
'GLO1'	0	0	0	1.24532e-06	1.36132e-06	7.33843e-07	2	0	0	0	0	0	0.999419	0.998702	0.98239	2.0275	0.986609	0.999384	1.96023	0.750717	0.1458
'CAMKK2'	0	0	0	1.95198e-06	4.37831e-06	1.88343e-06	2	0	1	0	0	0	0.999089	0.995838	0.955491	2.0275	0.986609	1.03077	1.96014	0.750849	0.145794
'TMEM222'	0	0	0	2.34544e-06	2.61626e-06	6.66391e-07	2	0	0	0	0	0	0.998906	0.997509	0.983994	2.0275	0.986609	0.999384	1.96008	0.750982	0.14579
'RNFT2'	0	0	0	6.39882e-08	1.33189e-06	1.36424e-06	1	2	0	1	0	0	0.99997	0.99873	0.967537	0.987484	2.05544	0.999384	1.96007	0.751114	0.14579
'FIGN'	0	0	0	1.11606e-10	2.54512e-06	1.11212e-06	1	1	1	0	0	0	1	0.997576	0.973447	1.39642	1.40206	1.03077	1.95976	0.751246	0.14577
'PDLIM3'	0	0	0	1.48874e-06	3.65504e-06	8.55108e-07	3	0	1	1	0	2	0.999305	0.996523	0.979513	2.01148	0.986609	1.01198	1.95898	0.751377	0.145721
'AKR1B1'	0	0	0	4.06453e-07	2.13915e-06	7.51593e-07	2	0	0	0	0	0	0.99981	0.997962	0.981968	2.0275	0.986609	0.999384	1.9587	0.751508	0.145703
'MLC1'	0	0	0	3.93018e-06	4.73325e-06	1.10228e-06	2	0	1	0	0	2	0.998168	0.995502	0.973678	2.0275	0.986609	1.01198	1.95858	0.751639	0.145695
'CX3CR1'	0	0	0	1.11606e-10	1.31033e-06	4.42139e-07	2	0	0	0	0	1	1	0.998751	0.989348	2.0275	0.986609	0.990839	1.95847	0.751769	0.145688
'MEPE'	0	0	0	1.11606e-10	4.02732e-07	8.40922e-07	2	0	0	0	0	0	1	0.999616	0.979849	2.0275	0.986609	0.999384	1.95808	0.751899	0.145664
'LGALS12'	0	0	0	1.17779e-07	1.5546e-06	7.93359e-07	2	0	0	0	0	0	0.999945	0.998518	0.980977	2.0275	0.986609	0.999384	1.95808	0.752029	0.145663
'PSMD12'	0	0	0	1.25732e-06	4.33379e-06	1.55794e-06	2	0	1	0	0	1	0.999413	0.99588	0.963023	2.0275	0.986609	1.02123	1.95803	0.752159	0.14566
'HDGF'	0	0	0	2.15094e-06	1.04146e-10	8.17015e-07	2	0	0	0	0	0	0.998997	1	0.980415	2.0275	0.986609	0.999384	1.958	0.752288	0.145659
'AURKAIP1'	0	0	0	1.45956e-06	1.32143e-06	4.2533e-07	2	0	0	0	0	1	0.999319	0.99874	0.989751	2.0275	0.986609	0.990839	1.95791	0.752417	0.145653
'CAPN1'	0	0	0	3.17241e-06	9.60735e-06	2.86417e-06	4	0	3	1	1	2	0.998521	0.99091	0.933189	2.96475	0.661225	1.08156	1.95771	0.752545	0.14564
'DBC1'	0	0	0	1.11606e-10	5.1527e-06	1.55836e-06	2	0	1	0	0	1	1	0.995105	0.963013	2.0275	0.986609	1.02123	1.95763	0.752674	0.145635
'GBX2'	0	0	0	1.14384e-05	2.36524e-06	5.54183e-07	2	0	0	0	0	0	0.994687	0.997747	0.986669	2.0275	0.986609	0.999384	1.95757	0.752802	0.145631
'THOC7'	0	0	0	2.50366e-07	1.55514e-06	8.05282e-07	2	0	0	0	0	0	0.999883	0.998518	0.980694	2.0275	0.986609	0.999384	1.95739	0.752929	0.14562
'ZBTB5'	0	0	0	1.11606e-10	1.0942e-06	8.36728e-07	2	0	0	0	0	0	1	0.998957	0.979948	2.0275	0.986609	0.999384	1.95699	0.753056	0.145594
'C2CD2L'	0	0	0	7.45882e-06	2.65727e-06	1.58299e-06	3	0	1	1	0	0	0.996529	0.99747	0.962441	2.01148	0.986609	1.03077	1.95697	0.753183	0.145593
'FAM124B'	0	0	0	1.11606e-10	2.17096e-06	6.9607e-07	1	2	0	1	0	2	1	0.997932	0.983288	0.987484	2.05544	0.982564	1.95694	0.75331	0.145591
'FUT9'	0	0	0	1.11606e-10	2.78229e-06	7.7265e-07	2	0	0	0	0	0	1	0.997351	0.981468	2.0275	0.986609	0.999384	1.95688	0.753437	0.145587
'MEX3C'	0	0	0	1.1046e-05	3.97392e-06	9.17456e-07	1	1	1	0	0	0	0.994868	0.996221	0.978037	1.39642	1.40206	1.03077	1.95623	0.753563	0.145546
'PURG'	0	0	0	1.07991e-06	2.25967e-06	7.92038e-07	2	0	0	0	0	0	0.999496	0.997848	0.981008	2.0275	0.986609	0.999384	1.95595	0.753688	0.145528
'SCLY'	0	0	0	5.28792e-06	5.81458e-06	1.09043e-06	2	0	1	0	0	2	0.997537	0.99448	0.973957	2.0275	0.986609	1.01198	1.95589	0.753814	0.145525
'TAS1R2'	0	0	0	1.0325e-06	2.87445e-06	1.29514e-06	2	0	1	0	0	2	0.999518	0.997264	0.969152	2.0275	0.986609	1.01198	1.95557	0.753939	0.145504
'AKR7A2'	0	0	0	5.65032e-06	3.33946e-06	6.77531e-07	1	1	1	0	0	1	0.997368	0.996822	0.983729	1.39642	1.40206	1.02123	1.95549	0.754064	0.145499
'L1TD1'	0	0	0	1.11606e-10	1.04146e-10	1.31067e-06	1	1	1	0	0	0	1	1	0.968789	1.39642	1.40206	1.03077	1.95512	0.754189	0.145475
'SACM1L'	0	0	0	4.7475e-07	5.12254e-06	1.99332e-06	2	0	1	0	0	0	0.999778	0.995134	0.952963	2.0275	0.986609	1.03077	1.95492	0.754313	0.145463
'MRM1'	0	0	0	3.09412e-06	1.04146e-10	5.13273e-07	2	0	0	0	0	1	0.998557	1	0.987646	2.0275	0.986609	0.990839	1.95472	0.754437	0.14545
'GIF'	0	0	0	1.11606e-10	1.47854e-06	8.84777e-07	1	1	1	0	0	1	1	0.998591	0.97881	1.39642	1.40206	1.02123	1.95431	0.754561	0.145424
'PTGFR'	0	0	0	1.11606e-10	1.94892e-06	8.60699e-07	2	0	0	0	0	0	1	0.998143	0.97938	2.0275	0.986609	0.999384	1.95426	0.754684	0.145421
'TGM3'	0	0	0	1.11606e-10	5.78813e-06	1.73218e-06	4	1	2	3	0	2	1	0.994505	0.958983	1.39838	1.40206	1.04489	1.95381	0.754808	0.145392
'RHOH'	0	0	0	1.11606e-10	2.17774e-06	5.15894e-07	2	0	0	0	0	1	1	0.997926	0.987584	2.0275	0.986609	0.990839	1.95336	0.754931	0.145363
'TNFRSF13B'	0	0	0	1.11606e-10	4.44857e-07	5.92597e-07	2	0	0	0	0	1	1	0.999576	0.985752	2.0275	0.986609	0.990839	1.95296	0.755053	0.145338
'CD276'	0	0	0	4.74058e-06	1.62396e-06	9.69446e-07	2	0	1	0	0	3	0.997791	0.998452	0.976809	2.0275	0.986609	1.00302	1.95251	0.755176	0.14531
'ZNF362'	0	0	0	1.22062e-06	4.55462e-07	9.39761e-07	2	0	0	0	0	0	0.99943	0.999565	0.97751	2.0275	0.986609	0.999384	1.9522	0.755298	0.14529
'IDI2'	0	0	0	2.61909e-07	1.04146e-10	6.21299e-07	2	0	0	0	0	1	0.999878	1	0.985068	2.0275	0.986609	0.990839	1.95219	0.75542	0.145289
'SEPT12'	0	0	0	5.73211e-08	5.03317e-06	9.39921e-07	2	0	1	0	0	3	0.999973	0.995218	0.977506	2.0275	0.986609	1.00302	1.95184	0.755541	0.145267
'AASDHPPT'	0	0	0	1.2439e-06	1.70302e-06	9.00547e-07	2	0	0	0	0	0	0.999419	0.998377	0.978437	2.0275	0.986609	0.999384	1.95171	0.755662	0.145258
'DRD3'	0	0	0	1.11606e-10	3.39208e-06	8.59548e-07	2	0	0	0	0	0	1	0.996772	0.979408	2.0275	0.986609	0.999384	1.95164	0.755783	0.145254
'ROM1'	0	0	0	4.92005e-06	1.88114e-06	6.41404e-07	0	2	0	0	0	2	0.997708	0.998208	0.984589	0.985464	2.05544	0.982564	1.95158	0.755904	0.14525
'UFC1'	0	0	0	8.81834e-07	1.96163e-06	9.16506e-07	2	0	0	0	0	0	0.999588	0.998131	0.97806	2.0275	0.986609	0.999384	1.9508	0.756025	0.145201
'SIGLEC9'	0	0	0	7.99013e-07	1.43182e-07	9.97591e-07	2	0	0	0	0	0	0.999627	0.999863	0.976145	2.0275	0.986609	0.999384	1.95044	0.756145	0.145178
'GTF2A1L'	0	0	0	1.11606e-10	1.83814e-06	9.50155e-07	2	0	0	0	0	0	1	0.998249	0.977265	2.0275	0.986609	0.999384	1.95025	0.756265	0.145166
'FAM76B'	0	0	0	6.39205e-07	2.1881e-06	9.24858e-07	2	0	0	0	0	0	0.999702	0.997916	0.977862	2.0275	0.986609	0.999384	1.95021	0.756384	0.145163
'TSN'	0	0	0	4.25777e-07	2.64604e-06	9.13116e-07	2	0	0	0	0	0	0.999801	0.997481	0.97814	2.0275	0.986609	0.999384	1.95011	0.756504	0.145157
'GXYLT1'	0	0	0	3.79788e-06	2.87816e-06	1.3668e-06	2	0	1	0	0	2	0.99823	0.99726	0.967477	2.0275	0.986609	1.01198	1.94966	0.756623	0.145128
'LRRC33'	0	0	0	1.11606e-10	2.38355e-06	9.43234e-07	2	0	0	0	0	0	1	0.99773	0.977428	2.0275	0.986609	0.999384	1.94956	0.756742	0.145122
'ZNF669'	0	0	0	1.92042e-06	1.04146e-10	1.00326e-06	2	0	0	0	0	0	0.999104	1	0.976011	2.0275	0.986609	0.999384	1.94942	0.75686	0.145113
'MKI67IP'	0	0	0	8.17174e-07	1.19196e-06	9.78977e-07	2	0	0	0	0	0	0.999619	0.998864	0.976584	2.0275	0.986609	0.999384	1.94935	0.756978	0.145108
'MOS'	0	0	0	7.39774e-06	2.0746e-06	4.63432e-07	2	0	0	0	0	1	0.996557	0.998024	0.988838	2.0275	0.986609	0.990839	1.9493	0.757096	0.145105
'AMOTL1'	0	0	0	3.27539e-07	7.32834e-06	2.59783e-06	2	0	2	0	0	2	0.999847	0.993052	0.939188	2.0275	0.986609	1.04489	1.94911	0.757214	0.145093
'JMJD4'	0	0	0	5.29926e-06	2.77369e-06	1.02579e-06	3	0	1	1	0	2	0.997531	0.997359	0.97548	2.01148	0.986609	1.01198	1.94908	0.757331	0.145091
'RASGRP4'	0	0	0	5.52995e-07	5.17096e-06	2.11692e-06	2	0	1	0	0	0	0.999742	0.995088	0.950128	2.0275	0.986609	1.03077	1.94894	0.757449	0.145082
'GALE'	0	0	0	3.12254e-06	5.5677e-06	9.65063e-07	3	0	1	1	0	2	0.998544	0.994713	0.976912	2.01148	0.986609	1.01198	1.94874	0.757565	0.14507
'PI15'	0	1	0	1.11606e-10	2.72575e-06	6.65795e-07	1	0	0	0	0	0	1	1.43831	0.984008	1.39642	0.986609	0.999384	1.9487	0.757682	0.145067
'CCNI'	0	0	0	1.11606e-10	1.58406e-06	6.38322e-07	2	0	0	0	0	1	1	0.99849	0.984662	2.0275	0.986609	0.990839	1.94868	0.757798	0.145066
'CSTF2T'	0	0	0	6.23266e-07	2.40057e-06	9.60162e-07	2	0	0	0	0	0	0.999709	0.997714	0.977028	2.0275	0.986609	0.999384	1.94817	0.757915	0.145033
'PPP4R2'	0	0	0	5.0177e-07	1.49797e-06	9.98318e-07	2	0	0	0	0	0	0.999766	0.998572	0.976128	2.0275	0.986609	0.999384	1.94815	0.75803	0.145032
'AKR1A1'	0	0	0	1.11606e-10	2.32292e-06	9.77242e-07	2	0	0	0	0	0	1	0.997788	0.976625	2.0275	0.986609	0.999384	1.94807	0.758146	0.145027
'MESP2'	0	0	0	8.34378e-06	1.04146e-10	9.08096e-07	2	0	0	0	0	0	0.996119	1	0.978259	2.0275	0.986609	0.999384	1.94807	0.758261	0.145027
'ENKUR'	0	0	0	2.25441e-07	1.40092e-06	6.70527e-07	2	0	0	0	0	1	0.999895	0.998665	0.983895	2.0275	0.986609	0.990839	1.9473	0.758376	0.144978
'CATSPER1'	0	0	0	3.03815e-06	1.92046e-09	1.41875e-06	1	1	1	0	0	0	0.998583	0.999998	0.966264	1.39642	1.40206	1.03077	1.94726	0.758491	0.144975
'HS3ST1'	0	0	0	1.11606e-10	4.53557e-06	5.52463e-07	2	0	0	0	0	1	1	0.995689	0.98671	2.0275	0.986609	0.990839	1.94726	0.758605	0.144975
'C10orf11'	0	0	0	6.45854e-07	1.25192e-06	6.71225e-07	2	0	0	0	0	1	0.999698	0.998806	0.983879	2.0275	0.986609	0.990839	1.94716	0.75872	0.144969
'SNX19'	0	0	0	1.11606e-10	3.85694e-06	1.89311e-06	1	1	2	0	0	2	1	0.996332	0.955268	1.39642	1.40206	1.04489	1.94708	0.758834	0.144964
'THAP7'	0	0	0	2.32444e-06	8.7223e-07	1.01291e-06	2	0	0	0	0	0	0.998916	0.999168	0.975783	2.0275	0.986609	0.999384	1.94697	0.758947	0.144957
'SLC25A3'	0	0	0	6.03319e-07	3.44334e-06	9.51461e-07	2	0	0	0	0	0	0.999718	0.996724	0.977234	2.0275	0.986609	0.999384	1.94666	0.759061	0.144937
'HTR1F'	0	0	0	1.11606e-10	2.79925e-06	6.36599e-07	2	0	0	0	0	1	1	0.997335	0.984703	2.0275	0.986609	0.990839	1.94651	0.759174	0.144928
'SYNGR1'	0	0	0	1.71673e-06	2.38271e-06	6.20123e-07	2	0	0	0	0	1	0.999199	0.997731	0.985096	2.0275	0.986609	0.990839	1.9465	0.759287	0.144927
'NMU'	0	0	0	1.42359e-06	9.57896e-07	1.04213e-06	2	0	0	0	0	0	0.999336	0.999087	0.975094	2.0275	0.986609	0.999384	1.94626	0.7594	0.144912
'PCDHA5'	0	0	0	1.11606e-10	3.50913e-07	1.38552e-06	2	1	1	1	0	0	1	0.999665	0.967039	1.39299	1.40206	1.03077	1.94614	0.759512	0.144904
'TEX264'	0	0	0	1.59742e-06	1.95733e-06	6.76171e-07	3	0	0	1	0	0	0.999255	0.998135	0.983761	2.01148	0.986609	0.999384	1.94602	0.759624	0.144897
'KLF5'	0	0	0	5.08278e-06	1.67808e-06	9.48883e-07	2	0	0	0	0	0	0.997632	0.998401	0.977295	2.0275	0.986609	0.999384	1.94599	0.759736	0.144894
'CHRNA5'	0	0	0	1.63178e-06	4.42417e-06	7.29663e-07	3	0	1	1	0	3	0.999239	0.995794	0.982489	2.01148	0.986609	1.00302	1.94598	0.759848	0.144894
'IFNA17'	0	0	0	1.11606e-10	9.05464e-08	2.23283e-07	1	1	0	0	0	0	1	0.999914	0.994605	1.39642	1.40206	0.999384	1.94594	0.759959	0.144891
'ELK3'	0	0	0	1.11606e-10	2.00527e-06	6.85985e-07	2	0	0	0	0	1	1	0.99809	0.983527	2.0275	0.986609	0.990839	1.94565	0.760071	0.144873
'SLC30A4'	0	0	0	2.92212e-06	1.34197e-06	1.01213e-06	2	0	0	0	0	0	0.998637	0.998721	0.975802	2.0275	0.986609	0.999384	1.9456	0.760182	0.144869
'PMEPA1'	0	0	0	4.26398e-06	4.33878e-06	5.27247e-07	2	0	0	0	0	1	0.998013	0.995875	0.987312	2.0275	0.986609	0.990839	1.94494	0.760292	0.144827
'CRB1'	0	0	0	1.11606e-10	1.04146e-10	2.92097e-06	1	1	2	0	0	0	1	1	0.931916	1.39642	1.40206	1.06579	1.94461	0.760403	0.144807
'CD36'	0	0	0	1.11606e-10	3.292e-06	1.16494e-06	2	0	1	0	0	3	1	0.996867	0.972205	2.0275	0.986609	1.00302	1.94452	0.760513	0.144801
'NMRK2'	0	0	0	2.37417e-06	8.5198e-07	7.11392e-07	2	0	0	0	0	1	0.998893	0.999187	0.982923	2.0275	0.986609	0.990839	1.94444	0.760623	0.144796
'RMDN2'	0	0	0	1.11606e-10	1.33832e-06	1.61336e-06	2	0	1	0	0	2	1	0.998724	0.961736	2.0275	0.986609	1.01198	1.94438	0.760733	0.144792
'NANS'	0	0	0	1.16341e-06	3.01688e-06	6.89343e-07	3	0	0	1	0	0	0.999457	0.997128	0.983448	2.01148	0.986609	0.999384	1.94383	0.760842	0.144757
'TMEM100'	0	0	0	1.11606e-10	9.69476e-07	2.393e-07	1	1	0	0	0	0	1	0.999076	0.994219	1.39642	1.40206	0.999384	1.94355	0.760952	0.144739
'MBD5'	0	0	0	1.11606e-10	1.17166e-06	2.40165e-06	2	0	1	0	0	0	1	0.998883	0.943634	2.0275	0.986609	1.03077	1.9435	0.761061	0.144736
'FSHR'	0	0	0	1.11606e-10	5.17678e-06	1.03328e-06	4	1	1	3	0	1	1	0.995082	0.975303	1.39838	1.40206	1.02123	1.94319	0.761169	0.144716
'KRT27'	0	0	0	1.11606e-10	3.13947e-06	1.05706e-06	1	1	1	0	0	1	1	0.997012	0.974743	1.39642	1.40206	1.02123	1.94311	0.761278	0.144711
'C7orf65'	0	0	0	1.11606e-10	1.04146e-10	2.87688e-07	1	1	0	0	0	0	1	1	0.993055	1.39642	1.40206	0.999384	1.94307	0.761386	0.144709
'CERS6'	0	0	0	1.09215e-06	2.36871e-06	1.45582e-06	1	1	1	0	0	0	0.99949	0.997744	0.9654	1.39642	1.40206	1.03077	1.94289	0.761494	0.144697
'ZDHHC2'	0	0	0	1.21494e-06	1.84922e-06	1.33086e-06	1	2	0	1	0	1	0.999433	0.998238	0.968317	0.987484	2.05544	0.990839	1.94287	0.761602	0.144696
'UTP3'	0	0	0	2.64923e-07	3.50736e-06	1.03863e-06	2	0	0	0	0	0	0.999876	0.996663	0.975177	2.0275	0.986609	0.999384	1.94275	0.76171	0.144688
'STAU1'	0	0	0	1.11606e-10	3.96343e-06	1.59478e-06	3	0	1	1	0	1	1	0.996231	0.962167	2.01148	0.986609	1.02123	1.94265	0.761817	0.144682
'DCN'	0	0	0	1.11606e-10	2.95091e-06	1.06958e-06	2	0	0	0	0	0	1	0.997191	0.974448	2.0275	0.986609	0.999384	1.94257	0.761924	0.144677
'MITD1'	0	0	0	1.02727e-06	1.78724e-06	7.4401e-07	2	0	0	0	0	1	0.999521	0.998297	0.982148	2.0275	0.986609	0.990839	1.9424	0.762031	0.144666
'RHBDL3'	0	0	0	1.87794e-06	3.05219e-06	1.18479e-06	2	0	1	0	0	3	0.999124	0.997095	0.971739	2.0275	0.986609	1.00302	1.94233	0.762138	0.144661
'TMEM55B'	0	0	0	2.09359e-06	2.515e-06	1.05316e-06	2	0	0	0	0	0	0.999023	0.997605	0.974835	2.0275	0.986609	0.999384	1.94225	0.762244	0.144656
'OR5R1'	0	0	0	1.11606e-10	1.04146e-10	3.08774e-07	1	1	0	0	0	0	1	1	0.992548	1.39642	1.40206	0.999384	1.94208	0.76235	0.144646
'HHLA2'	0	0	0	1.11606e-10	8.25447e-08	9.84757e-07	2	0	1	0	0	4	1	0.999921	0.976448	2.0275	0.986609	0.99434	1.94203	0.762456	0.144642
'PTGR2'	0	0	0	1.11606e-10	2.41162e-06	1.01268e-06	2	1	1	1	0	1	1	0.997703	0.975789	1.39299	1.40206	1.02123	1.94176	0.762562	0.144625
'HFE'	0	0	0	1.11606e-10	6.98974e-07	1.17704e-06	2	0	0	0	0	0	1	0.999333	0.971921	2.0275	0.986609	0.999384	1.94169	0.762667	0.144621
'KLHL20'	0	0	0	1.11606e-10	5.36496e-06	1.89675e-06	2	0	1	0	0	1	1	0.994904	0.955184	2.0275	0.986609	1.02123	1.94133	0.762773	0.144598
'ATP1B2'	0	0	0	6.88046e-07	2.52608e-06	1.10014e-06	2	0	0	0	0	0	0.999679	0.997595	0.973728	2.0275	0.986609	0.999384	1.94129	0.762878	0.144596
'WDR34'	0	0	0	9.34902e-06	4.08004e-06	1.16419e-06	2	1	1	1	0	0	0.995653	0.99612	0.972223	1.39299	1.40206	1.03077	1.94116	0.762982	0.144587
'RNF170'	0	0	0	1.11606e-10	1.94929e-06	1.14052e-06	2	0	0	0	0	0	1	0.998143	0.972779	2.0275	0.986609	0.999384	1.94109	0.763087	0.144583
'ZFP57'	0	0	0	5.82376e-07	4.43216e-07	8.3563e-07	2	0	0	0	0	1	0.999728	0.999577	0.979974	2.0275	0.986609	0.990839	1.94099	0.763191	0.144576
'SLC29A1'	0	0	0	5.11612e-07	4.52126e-06	1.0395e-06	1	1	1	0	0	1	0.999761	0.995702	0.975156	1.39642	1.40206	1.02123	1.94092	0.763295	0.144571
'VGLL4'	0	0	0	5.39623e-06	3.21851e-06	6.34998e-07	2	0	0	0	0	1	0.997486	0.996937	0.984741	2.0275	0.986609	0.990839	1.94092	0.763399	0.144571
'TEX35'	0	0	0	1.11606e-10	1.04146e-10	8.79602e-07	2	0	0	0	0	1	1	1	0.978933	2.0275	0.986609	0.990839	1.94027	0.763503	0.14453
'PPM1K'	0	0	0	1.11606e-10	2.18479e-06	7.95622e-07	2	0	0	0	0	1	1	0.997919	0.980923	2.0275	0.986609	0.990839	1.94017	0.763606	0.144524
'EPHA1'	0	0	0	6.22272e-06	6.97109e-06	2.78542e-06	3	2	3	3	0	8	0.997103	0.993389	0.934958	0.999428	2.05544	1.01977	1.94004	0.76371	0.144515
'IRX5'	0	0	0	1.79182e-05	3.10277e-06	7.7736e-07	2	0	0	0	0	0	0.991703	0.997047	0.981356	2.0275	0.986609	0.999384	1.93983	0.763813	0.144502
'FGFBP1'	0	0	0	1.11606e-10	6.06861e-07	3.35424e-07	1	1	0	0	0	0	1	0.999421	0.991907	1.39642	1.40206	0.999384	1.9397	0.763915	0.144494
'NCCRP1'	0	0	0	3.97251e-06	1.21329e-06	7.68014e-07	2	0	0	0	0	1	0.998148	0.998843	0.981578	2.0275	0.986609	0.990839	1.93967	0.764018	0.144492
'HERPUD2'	0	0	0	1.11606e-10	1.9447e-06	1.17666e-06	2	0	0	0	0	0	1	0.998147	0.97193	2.0275	0.986609	0.999384	1.93941	0.76412	0.144475
'ENC1'	0	0	0	1.11606e-10	3.07256e-06	1.13343e-06	2	0	0	0	0	0	1	0.997076	0.972946	2.0275	0.986609	0.999384	1.93935	0.764223	0.144471
'CROT'	0	0	0	1.11606e-10	5.04218e-06	2.57478e-06	3	0	2	1	0	2	1	0.99521	0.939709	2.01148	0.986609	1.04489	1.93928	0.764324	0.144467
'TBX15'	0	0	0	1.11606e-10	2.7433e-06	1.15325e-06	2	0	0	0	0	0	1	0.997388	0.97248	2.0275	0.986609	0.999384	1.93903	0.764426	0.144451
'IL1R2'	0	0	0	1.11606e-10	1.34312e-06	8.59909e-07	2	0	0	0	0	1	1	0.99872	0.979399	2.0275	0.986609	0.990839	1.93871	0.764528	0.144431
'ZADH2'	0	0	0	1.88895e-06	2.32256e-06	4.38617e-07	2	0	0	0	0	2	0.999119	0.997788	0.989433	2.0275	0.986609	0.982564	1.93869	0.764629	0.14443
'KLHDC7A'	0	0	0	1.11606e-10	5.24499e-06	1.06968e-06	2	0	0	0	0	0	1	0.995018	0.974445	2.0275	0.986609	0.999384	1.93833	0.76473	0.144407
'BOLA1'	0	0	0	3.3732e-06	1.38902e-06	2.73203e-07	1	1	0	0	0	0	0.998427	0.998676	0.993403	1.39642	1.40206	0.999384	1.93813	0.764831	0.144394
'CYP46A1'	0	0	0	1.45491e-06	2.75261e-06	1.14916e-06	2	0	0	0	0	0	0.999321	0.997379	0.972576	2.0275	0.986609	0.999384	1.93789	0.764932	0.144378
'UCK1'	0	0	0	3.1235e-06	3.44206e-06	1.09112e-06	2	0	0	0	0	0	0.998544	0.996725	0.973941	2.0275	0.986609	0.999384	1.93782	0.765032	0.144374
'SLC9A4'	0	0	0	1.11606e-10	4.69367e-06	1.58221e-06	3	1	2	2	0	3	1	0.995539	0.962459	1.39377	1.40206	1.03491	1.93777	0.765132	0.144371
'ZNF737'	0	0	0	1.11606e-10	1.04146e-10	9.33298e-07	2	0	0	0	0	1	1	1	0.977663	2.0275	0.986609	0.990839	1.93775	0.765232	0.14437
'AGXT2L2'	0	0	0	5.46772e-07	4.86199e-06	9.84855e-07	2	2	1	2	0	6	0.999745	0.99538	0.976445	0.992214	2.05544	0.977786	1.93767	0.765332	0.144365
'MRPS12'	0	0	0	2.74946e-07	2.07263e-06	3.16126e-07	1	1	0	0	0	0	0.999872	0.998026	0.992371	1.39642	1.40206	0.999384	1.93765	0.765432	0.144363
'CDIPT'	0	0	0	8.97066e-07	2.79923e-06	4.61902e-07	2	0	0	0	0	2	0.999581	0.997335	0.988875	2.0275	0.986609	0.982564	1.93762	0.765531	0.144361
'PAX5'	0	1	0	1.11606e-10	5.83367e-06	8.64916e-07	0	1	0	0	0	0	1	1.43289	0.979281	0.985464	1.40206	0.999384	1.93758	0.76563	0.144359
'STEAP4'	0	0	0	1.11606e-10	2.94801e-06	1.36732e-06	3	0	1	1	0	2	1	0.997194	0.967465	2.01148	0.986609	1.01198	1.93753	0.765729	0.144356
'CALHM2'	0	0	0	1.11606e-10	2.16425e-06	5.08859e-07	2	0	0	0	0	2	1	0.997938	0.987752	2.0275	0.986609	0.982564	1.9374	0.765828	0.144347
'NTM'	0	0	0	1.17272e-06	3.19386e-06	7.93798e-07	2	0	0	0	0	1	0.999453	0.99696	0.980966	2.0275	0.986609	0.990839	1.93733	0.765926	0.144343
'SOCS3'	0	0	0	3.19164e-06	2.44437e-06	2.5372e-07	1	1	0	0	0	0	0.998512	0.997672	0.993872	1.39642	1.40206	0.999384	1.93726	0.766024	0.144338
'TSPO2'	0	0	0	1.11606e-10	4.44421e-07	3.96694e-07	1	1	0	0	0	0	1	0.999576	0.990437	1.39642	1.40206	0.999384	1.93713	0.766122	0.14433
'SHH'	0	0	0	1.57407e-05	8.44791e-06	6.72893e-07	2	0	0	0	0	0	0.992704	0.991999	0.983839	2.0275	0.986609	0.999384	1.93684	0.76622	0.144312
'KIAA1257'	0	0	0	1.73586e-06	1.04146e-10	9.19955e-07	2	0	0	0	0	1	0.99919	1	0.977978	2.0275	0.986609	0.990839	1.93681	0.766318	0.14431
'SEPT11'	0	0	0	3.87585e-07	3.42045e-06	1.16746e-06	2	0	0	0	0	0	0.999819	0.996746	0.972146	2.0275	0.986609	0.999384	1.93676	0.766416	0.144307
'ITM2C'	0	0	0	2.22647e-06	3.2352e-06	7.87212e-07	2	0	0	0	0	1	0.998961	0.996921	0.981122	2.0275	0.986609	0.990839	1.93661	0.766513	0.144297
'FAM83E'	0	0	0	7.65309e-06	2.63998e-06	1.06562e-06	2	0	0	0	0	0	0.996439	0.997486	0.974541	2.0275	0.986609	0.999384	1.93641	0.76661	0.144284
'FNDC8'	0	0	0	1.11606e-10	1.04146e-10	4.32469e-07	1	1	0	0	0	0	1	1	0.98958	1.39642	1.40206	0.999384	1.93627	0.766707	0.144275
'CYP51A1'	0	0	0	1.75207e-06	3.20411e-06	1.07487e-06	2	1	1	1	0	1	0.999182	0.996951	0.974323	1.39299	1.40206	1.02123	1.9358	0.766803	0.144245
'TPRG1'	0	0	0	1.11606e-10	1.63625e-06	5.64463e-07	2	0	0	0	0	2	1	0.998441	0.986423	2.0275	0.986609	0.982564	1.93577	0.7669	0.144243
'DYRK1B'	0	0	0	2.47326e-06	4.64894e-06	1.39169e-06	2	1	1	1	0	0	0.998846	0.995582	0.966895	1.39299	1.40206	1.03077	1.93567	0.766996	0.144237
'IL1R1'	0	0	0	1.11606e-10	2.30576e-06	1.24504e-06	2	0	0	0	0	0	1	0.997804	0.970326	2.0275	0.986609	0.999384	1.93554	0.767092	0.144229
'ASGR1'	0	0	0	3.45471e-06	1.9885e-06	8.37277e-07	2	0	0	0	0	1	0.998389	0.998106	0.979935	2.0275	0.986609	0.990839	1.93546	0.767188	0.144223
'SLC23A3'	0	0	0	1.11606e-10	1.78547e-06	1.78765e-06	2	0	1	0	0	2	1	0.998299	0.9577	2.0275	0.986609	1.01198	1.9354	0.767284	0.14422
'ARVCF'	0	0	0	1.06208e-05	9.22483e-06	2.13737e-06	1	1	2	0	0	1	0.995065	0.991269	0.94966	1.39642	1.40206	1.05519	1.93519	0.767379	0.144206
'MS4A14'	0	0	0	1.11606e-10	1.71856e-07	1.34129e-06	2	0	0	0	0	0	1	0.999836	0.968073	2.0275	0.986609	0.999384	1.93498	0.767475	0.144193
'PTTG1IP'	0	0	0	1.75235e-06	1.72273e-06	5.51082e-07	2	0	0	0	0	2	0.999182	0.998358	0.986743	2.0275	0.986609	0.982564	1.93465	0.76757	0.144172
'DERL2'	0	0	0	9.73184e-07	2.55454e-06	8.85162e-07	2	0	0	0	0	1	0.999546	0.997568	0.978801	2.0275	0.986609	0.990839	1.93441	0.767665	0.144157
'TPGS2'	0	0	0	6.93726e-07	1.81113e-06	9.2309e-07	2	0	0	0	0	1	0.999676	0.998274	0.977904	2.0275	0.986609	0.990839	1.93426	0.767759	0.144147
'CWC25'	0	0	0	1.46238e-07	1.04146e-10	1.36254e-06	2	0	0	0	0	0	0.999932	1	0.967576	2.0275	0.986609	0.999384	1.93417	0.767854	0.144141
'ITGB1'	0	0	0	1.11606e-10	6.51768e-06	2.00708e-06	2	0	1	0	0	1	1	0.993816	0.952647	2.0275	0.986609	1.02123	1.93405	0.767948	0.144134
'SPRYD3'	0	0	0	2.27206e-06	1.97718e-06	1.24853e-06	2	0	0	0	0	0	0.99894	0.998116	0.970244	2.0275	0.986609	0.999384	1.93393	0.768042	0.144126
'DCAF12'	0	0	0	1.57455e-06	3.21197e-06	1.21492e-06	2	0	0	0	0	0	0.999265	0.996943	0.971032	2.0275	0.986609	0.999384	1.93386	0.768136	0.144121
'PITPNA'	0	0	0	1.50549e-06	2.74281e-06	1.23993e-06	2	0	0	0	0	0	0.999297	0.997389	0.970446	2.0275	0.986609	0.999384	1.93361	0.76823	0.144106
'RNMT'	0	0	0	1.11606e-10	3.03067e-06	1.26321e-06	2	0	0	0	0	0	1	0.997115	0.9699	2.0275	0.986609	0.999384	1.93335	0.768324	0.144089
'CRKL'	0	0	0	1.11606e-10	2.36853e-06	4.12427e-07	1	1	0	0	0	0	1	0.997744	0.99006	1.39642	1.40206	0.999384	1.93284	0.768417	0.144057
'SLC35F2'	0	0	0	1.14444e-06	2.7402e-06	7.47006e-07	4	0	0	2	0	0	0.999466	0.997391	0.982077	2.00234	0.986609	0.999384	1.93283	0.76851	0.144056
'YARS'	0	1	0	4.10849e-07	5.61283e-06	1.26882e-06	2	0	1	1	0	2	0.999808	1.43327	0.969769	1.39299	0.986609	1.01198	1.93277	0.768603	0.144052
'ASZ1'	0	0	0	1.11606e-10	1.48932e-06	1.24458e-06	2	1	1	1	0	1	1	0.99858	0.970336	1.39299	1.40206	1.02123	1.93261	0.768696	0.144042
'SUN5'	0	0	0	3.02478e-08	1.44018e-06	1.34817e-06	2	0	0	0	0	0	0.999986	0.998627	0.967912	2.0275	0.986609	0.999384	1.93229	0.768789	0.144021
'UGP2'	0	0	0	1.11606e-10	4.98562e-06	8.81089e-07	3	0	0	1	0	0	1	0.995263	0.978898	2.01148	0.986609	0.999384	1.93227	0.768881	0.14402
'SRCRB4D'	0	0	0	8.76632e-06	4.22668e-06	1.5898e-06	2	0	1	0	0	2	0.995923	0.995981	0.962283	2.0275	0.986609	1.01198	1.93223	0.768973	0.144018
'DOK7'	0	0	0	7.71658e-06	4.81891e-06	1.23297e-06	0	2	0	0	0	1	0.99641	0.995421	0.970609	0.985464	2.05544	0.990839	1.93214	0.769065	0.144012
'KMO'	0	0	0	1.11606e-10	4.14472e-06	1.51699e-06	3	0	1	0	1	2	1	0.996059	0.963975	3.00671	0.661225	1.01198	1.93181	0.769157	0.143991
'OTOP3'	0	0	0	3.17484e-06	3.60062e-06	1.40272e-06	3	0	1	1	0	2	0.99852	0.996575	0.966638	2.01148	0.986609	1.01198	1.93181	0.769249	0.143991
'TTPA'	0	0	0	2.63444e-06	1.61114e-06	6.06269e-07	2	0	0	0	0	2	0.998771	0.998465	0.985426	2.0275	0.986609	0.982564	1.93148	0.769341	0.14397
'PJA2'	0	0	0	1.11606e-10	1.47699e-06	1.36654e-06	2	0	0	0	0	0	1	0.998592	0.967483	2.0275	0.986609	0.999384	1.93139	0.769432	0.143964
'ZSCAN2'	0	0	0	2.01269e-08	4.43947e-06	1.1802e-06	3	1	1	2	0	1	0.999991	0.99578	0.971847	1.39377	1.40206	1.02123	1.93125	0.769523	0.143955
'GOSR1'	0	0	0	1.57534e-07	2.04231e-06	9.90018e-07	2	0	0	0	0	1	0.999926	0.998054	0.976323	2.0275	0.986609	0.990839	1.93119	0.769614	0.143951
'NCSTN'	0	0	0	5.42325e-07	5.75002e-06	2.09361e-06	2	0	1	0	0	1	0.999747	0.994541	0.950662	2.0275	0.986609	1.02123	1.93094	0.769705	0.143935
'RGS13'	0	0	0	1.11606e-10	9.65905e-07	5.08412e-07	1	1	0	0	0	0	1	0.999079	0.987762	1.39642	1.40206	0.999384	1.93094	0.769796	0.143935
'WNT2'	0	0	0	1.11606e-10	4.67041e-06	9.02289e-07	2	0	0	0	0	1	1	0.995561	0.978396	2.0275	0.986609	0.990839	1.9306	0.769886	0.143914
'TNFAIP1'	0	0	0	1.11606e-10	4.09685e-06	7.64077e-07	4	0	0	2	0	0	1	0.996104	0.981671	2.00234	0.986609	0.999384	1.93057	0.769976	0.143912
'NTN1'	0	0	0	1.65218e-05	1.26474e-05	1.14688e-06	2	0	1	0	0	2	0.992344	0.988067	0.972629	2.0275	0.986609	1.01198	1.93053	0.770066	0.143909
'NSA2'	0	0	0	1.11606e-10	5.41575e-07	1.07438e-06	2	0	0	0	0	1	1	0.999483	0.974335	2.0275	0.986609	0.990839	1.93016	0.770156	0.143886
'RPIA'	0	0	0	2.90023e-06	2.19389e-06	9.57725e-07	2	0	0	0	0	1	0.998647	0.99791	0.977086	2.0275	0.986609	0.990839	1.92995	0.770246	0.143872
'SLC25A40'	0	0	0	1.11606e-10	2.28875e-06	1.18767e-06	3	0	1	1	0	3	1	0.99782	0.971672	2.01148	0.986609	1.00302	1.92994	0.770336	0.143871
'TMPRSS12'	0	0	0	1.11606e-10	1.44456e-06	7.01553e-07	2	0	0	0	0	2	1	0.998623	0.983157	2.0275	0.986609	0.982564	1.92971	0.770425	0.143857
'GLI2'	0	0	0	1.37808e-06	1.92806e-05	2.52461e-06	2	0	2	0	0	2	0.999357	0.981916	0.940845	2.0275	0.986609	1.04489	1.92971	0.770514	0.143857
'ZSCAN1'	0	0	0	7.03192e-06	1.04146e-10	9.7287e-07	2	0	0	0	0	1	0.996727	1	0.976728	2.0275	0.986609	0.990839	1.92957	0.770603	0.143848
'RASSF2'	0	0	0	1.11606e-10	3.97198e-06	1.30972e-06	2	0	0	0	0	0	1	0.996223	0.968811	2.0275	0.986609	0.999384	1.92945	0.770692	0.143841
'FASTKD2'	0	0	0	1.11606e-10	1.75353e-06	1.59051e-06	3	0	1	1	0	2	1	0.998329	0.962266	2.01148	0.986609	1.01198	1.92931	0.770781	0.143832
'CRLS1'	0	0	0	3.93395e-06	1.67795e-06	9.73508e-07	2	0	0	0	0	1	0.998166	0.998401	0.976713	2.0275	0.986609	0.990839	1.92923	0.770869	0.143826
'DUS1L'	0	0	0	7.31686e-06	5.69743e-06	1.66338e-06	1	1	2	0	0	3	0.996595	0.99459	0.960576	1.39642	1.40206	1.03491	1.92921	0.770958	0.143825
'OR5M1'	0	0	0	1.11606e-10	1.64161e-07	2.23912e-07	1	1	0	0	0	1	1	0.999843	0.99459	1.39642	1.40206	0.990839	1.92913	0.771046	0.14382
'KCNJ11'	0	0	0	2.84768e-07	5.74748e-06	3.5363e-07	1	1	0	0	0	0	0.999867	0.994543	0.99147	1.39642	1.40206	0.999384	1.92913	0.771134	0.14382
'TFRC'	0	0	0	1.11606e-10	5.34436e-06	1.7852e-06	2	0	1	0	0	2	1	0.994924	0.957757	2.0275	0.986609	1.01198	1.92897	0.771221	0.14381
'RNF125'	0	0	0	1.94053e-06	7.24068e-07	5.29651e-07	1	1	0	0	0	0	0.999095	0.999309	0.987255	1.39642	1.40206	0.999384	1.92864	0.771309	0.143789
'GABARAP'	0	0	0	1.16727e-06	1.20155e-06	5.2584e-07	1	1	0	0	0	0	0.999455	0.998854	0.987346	1.39642	1.40206	0.999384	1.92864	0.771396	0.143788
'HSCB'	0	0	0	1.7017e-06	1.14317e-06	7.06429e-07	2	0	0	0	0	2	0.999206	0.99891	0.983041	2.0275	0.986609	0.982564	1.9285	0.771484	0.14378
'GPR1'	0	0	0	1.11606e-10	1.7129e-06	7.18861e-07	2	0	0	0	0	2	1	0.998368	0.982746	2.0275	0.986609	0.982564	1.92841	0.771571	0.143774
'C10orf54'	0	0	0	1.28192e-06	2.35522e-06	6.73015e-07	2	0	0	0	0	2	0.999402	0.997757	0.983836	2.0275	0.986609	0.982564	1.92821	0.771658	0.143761
'RNF220'	0	0	0	2.44256e-06	2.64182e-06	1.73745e-06	1	1	1	0	0	0	0.998861	0.997485	0.958861	1.39642	1.40206	1.03077	1.92801	0.771744	0.143749
'HMGB2'	0	0	0	1.24143e-06	8.85754e-07	5.50846e-07	1	1	0	0	0	0	0.999421	0.999155	0.986749	1.39642	1.40206	0.999384	1.92798	0.771831	0.143747
'C10orf90'	0	0	0	2.17894e-06	2.2797e-06	1.37055e-06	2	0	0	0	0	0	0.998984	0.997829	0.967389	2.0275	0.986609	0.999384	1.92777	0.771917	0.143733
'FNTB'	0	0	0	1.5196e-06	4.69776e-06	1.29685e-06	2	0	0	0	0	0	0.999291	0.995535	0.969112	2.0275	0.986609	0.999384	1.92736	0.772004	0.143707
'UBIAD1'	0	0	0	2.00077e-06	2.23412e-06	4.99365e-07	1	1	0	0	0	0	0.999067	0.997872	0.987979	1.39642	1.40206	0.999384	1.92723	0.77209	0.143698
'OR2B3'	0	0	0	1.11606e-10	1.04146e-10	2.74947e-07	1	1	0	0	0	1	1	1	0.993361	1.39642	1.40206	0.990839	1.92705	0.772176	0.143687
'TMEM41B'	0	0	0	1.54077e-06	1.95745e-06	7.28997e-07	3	0	0	1	0	1	0.999281	0.998135	0.982505	2.01148	0.986609	0.990839	1.92697	0.772262	0.143682
'RDH12'	0	0	0	3.38585e-07	3.16529e-06	1.06578e-06	3	0	0	1	0	0	0.999842	0.996988	0.974537	2.01148	0.986609	0.999384	1.92669	0.772347	0.143664
'ZNF85'	0	0	0	1.11606e-10	1.04146e-10	1.17073e-06	2	0	0	0	0	1	1	1	0.972069	2.0275	0.986609	0.990839	1.92667	0.772433	0.143663
'HLX'	0	0	0	1.15528e-05	8.98615e-07	9.14123e-07	2	0	0	0	0	1	0.994634	0.999143	0.978116	2.0275	0.986609	0.990839	1.9266	0.772518	0.143658
'RIMKLA'	0	0	0	1.67467e-06	1.79178e-06	7.47253e-07	3	0	0	1	0	1	0.999219	0.998293	0.982071	2.01148	0.986609	0.990839	1.9263	0.772603	0.143639
'SLC25A22'	0	0	0	4.05938e-06	4.26325e-06	9.40212e-07	2	0	0	0	0	1	0.998108	0.995947	0.9775	2.0275	0.986609	0.990839	1.92593	0.772688	0.143615
'C15orf27'	0	0	0	3.52456e-06	1.78379e-06	1.05537e-06	2	0	0	0	0	1	0.998357	0.9983	0.974782	2.0275	0.986609	0.990839	1.92559	0.772773	0.143594
'SLC22A2'	0	0	0	1.11606e-10	5.44723e-06	1.137e-06	4	0	2	2	0	6	1	0.994827	0.972862	2.00234	0.986609	1.00674	1.92485	0.772858	0.143546
'ZSWIM2'	0	0	0	6.02041e-07	1.26344e-06	1.66839e-06	0	2	0	0	0	1	0.999719	0.998796	0.96046	0.985464	2.05544	0.990839	1.92479	0.772942	0.143543
'TMBIM4'	0	0	0	9.25723e-07	2.16698e-06	5.75965e-07	1	1	0	0	0	0	0.999568	0.997936	0.986149	1.39642	1.40206	0.999384	1.92474	0.773026	0.14354
'NEIL2'	0	0	0	1.11606e-10	1.47045e-06	8.09938e-07	2	0	0	0	0	2	1	0.998598	0.980583	2.0275	0.986609	0.982564	1.92461	0.773111	0.143531
'NRBF2'	0	0	0	7.47154e-08	1.96865e-06	6.03544e-07	1	1	0	0	0	0	0.999965	0.998124	0.985491	1.39642	1.40206	0.999384	1.92459	0.773195	0.14353
'FAM173B'	0	0	0	2.49892e-08	2.77531e-06	1.10655e-06	2	0	0	0	0	1	0.999988	0.997358	0.973578	2.0275	0.986609	0.990839	1.92454	0.773279	0.143526
'HORMAD1'	0	0	0	1.11606e-10	2.3025e-06	1.14183e-06	2	0	0	0	0	1	1	0.997807	0.972748	2.0275	0.986609	0.990839	1.92379	0.773362	0.143478
'BNIPL'	0	0	0	2.51979e-08	1.22049e-06	1.18743e-06	2	0	0	0	0	1	0.999988	0.998836	0.971677	2.0275	0.986609	0.990839	1.92363	0.773446	0.143468
'UGT2B28'	0	0	0	1.11606e-10	1.04146e-10	1.23624e-06	2	0	0	0	0	1	1	1	0.970532	2.0275	0.986609	0.990839	1.92362	0.773529	0.143468
'ANGPTL7'	0	0	0	1.11606e-10	2.58075e-06	8.07625e-07	3	0	0	1	0	1	1	0.997543	0.980638	2.01148	0.986609	0.990839	1.92355	0.773613	0.143464
'DNAJB2'	0	0	0	3.5604e-06	1.90312e-06	1.09542e-06	2	0	0	0	0	1	0.99834	0.998187	0.97384	2.0275	0.986609	0.990839	1.92348	0.773696	0.143459
'HTRA3'	0	0	0	5.83874e-06	3.88921e-06	9.73746e-07	2	0	0	0	0	1	0.997281	0.996301	0.976707	2.0275	0.986609	0.990839	1.92346	0.773779	0.143457
'FGF14'	0	0	0	2.27347e-06	1.09683e-06	6.22391e-07	1	1	0	0	0	0	0.998939	0.998954	0.985042	1.39642	1.40206	0.999384	1.92334	0.773861	0.14345
'SHD'	0	0	0	2.48419e-06	2.33304e-06	7.58102e-07	2	0	0	0	0	2	0.998841	0.997778	0.981813	2.0275	0.986609	0.982564	1.92321	0.773944	0.143442
'PODNL1'	0	0	0	7.66742e-06	1.54571e-06	1.06389e-06	3	0	0	1	0	0	0.996432	0.998527	0.974582	2.01148	0.986609	0.999384	1.92317	0.774026	0.143439
'ARL14'	0	0	0	1.11606e-10	1.28801e-06	3.3026e-07	1	1	0	0	0	1	1	0.998772	0.992032	1.39642	1.40206	0.990839	1.92211	0.774109	0.143371
'LIN7A'	0	0	0	7.63448e-07	1.15855e-06	8.82476e-07	3	0	0	1	0	1	0.999644	0.998895	0.978865	2.01148	0.986609	0.990839	1.92199	0.774191	0.143364
'EIF4G3'	0	0	0	1.11606e-10	9.7017e-06	4.72769e-06	2	2	2	2	0	0	1	0.990822	0.89239	0.992214	2.05544	1.06579	1.92191	0.774273	0.143359
'SLC17A4'	0	0	0	1.11606e-10	7.4858e-07	1.24372e-06	2	0	0	0	0	1	1	0.999286	0.970357	2.0275	0.986609	0.990839	1.9219	0.774355	0.143358
'ACOT7'	0	0	0	3.55047e-06	4.35907e-06	1.03646e-06	2	0	0	0	0	1	0.998345	0.995856	0.975228	2.0275	0.986609	0.990839	1.92173	0.774437	0.143347
'RWDD3'	0	0	0	7.19399e-07	8.93888e-07	6.00479e-07	2	1	0	1	0	0	0.999664	0.999148	0.985564	1.39299	1.40206	0.999384	1.92139	0.774518	0.143326
'TMEM252'	0	0	0	1.11606e-10	6.79476e-07	3.80603e-07	1	1	0	0	0	1	1	0.999352	0.990823	1.39642	1.40206	0.990839	1.92088	0.7746	0.143293
'SIX2'	0	0	0	5.12831e-06	4.37519e-06	4.91703e-07	1	1	0	0	0	0	0.997611	0.995841	0.988162	1.39642	1.40206	0.999384	1.92086	0.774681	0.143291
'TSGA13'	0	0	0	1.46854e-06	1.04146e-10	7.38125e-07	1	1	0	0	0	0	0.999315	1	0.982288	1.39642	1.40206	0.999384	1.92069	0.774762	0.143281
'UBE2G2'	0	0	0	4.80581e-07	2.10063e-06	6.90913e-07	1	1	0	0	0	0	0.999776	0.997999	0.98341	1.39642	1.40206	0.999384	1.91992	0.774843	0.143231
'ELK4'	0	0	0	1.11606e-10	2.4116e-06	6.88768e-07	1	1	0	0	0	0	1	0.997703	0.983461	1.39642	1.40206	0.999384	1.91988	0.774924	0.143229
'AJUBA'	0	0	0	1.99058e-06	1.49857e-06	1.58544e-06	2	0	0	0	0	0	0.999071	0.998572	0.962384	2.0275	0.986609	0.999384	1.91939	0.775005	0.143198
'PECR'	0	0	0	9.78003e-07	2.54334e-06	8.64334e-07	2	0	0	0	0	2	0.999543	0.997578	0.979294	2.0275	0.986609	0.982564	1.91924	0.775085	0.143188
'C1orf105'	0	0	0	1.11606e-10	1.04146e-10	4.43702e-07	1	1	0	0	0	1	1	1	0.989311	1.39642	1.40206	0.990839	1.91919	0.775166	0.143185
'USP1'	0	0	0	1.11606e-10	1.81353e-06	1.61683e-06	2	0	0	0	0	0	1	0.998272	0.961655	2.0275	0.986609	0.999384	1.91914	0.775246	0.143182
'ZCCHC14'	0	0	0	2.36642e-06	7.2343e-07	1.61516e-06	2	0	0	0	0	0	0.998896	0.99931	0.961694	2.0275	0.986609	0.999384	1.9191	0.775326	0.143179
'HOXA1'	0	0	0	1.3397e-06	3.23302e-06	8.35284e-07	2	0	0	0	0	2	0.999375	0.996923	0.979982	2.0275	0.986609	0.982564	1.919	0.775406	0.143173
'PSMC3'	0	0	0	1.63325e-06	4.77312e-06	1.11598e-06	2	0	0	0	0	1	0.999238	0.995464	0.973356	2.0275	0.986609	0.990839	1.919	0.775486	0.143173
'CHURC1-FNTB'	0	0	0	1.20941e-06	5.40379e-06	1.45813e-06	2	0	0	0	0	0	0.999436	0.994868	0.965346	2.0275	0.986609	0.999384	1.91885	0.775566	0.143163
'FAM118A'	0	0	0	8.21175e-07	1.04146e-10	8.00175e-07	1	1	0	0	0	0	0.999617	1	0.980815	1.39642	1.40206	0.999384	1.91839	0.775645	0.143133
'TSHZ3'	0	0	0	3.79488e-07	3.31467e-06	1.21287e-06	2	0	0	0	0	1	0.999823	0.996846	0.97108	2.0275	0.986609	0.990839	1.9183	0.775725	0.143128
'PDIA3'	0	0	0	2.27119e-06	3.99455e-06	1.1777e-06	3	0	0	1	0	0	0.998941	0.996201	0.971906	2.01148	0.986609	0.999384	1.91824	0.775804	0.143124
'ZC3H3'	0	0	0	4.39338e-06	3.17276e-06	1.49928e-06	2	0	0	0	0	0	0.997953	0.996981	0.964387	2.0275	0.986609	0.999384	1.91817	0.775883	0.14312
'BMPR2'	0	0	0	1.11606e-10	2.85431e-06	2.55287e-06	3	0	1	1	0	0	1	0.997283	0.940205	2.01148	0.986609	1.03077	1.91806	0.775962	0.143112
'PRPH2'	0	0	0	1.11606e-10	3.16432e-06	7.01511e-07	1	1	0	0	0	0	1	0.996989	0.983158	1.39642	1.40206	0.999384	1.91791	0.776041	0.143103
'RFNG'	0	0	0	8.64386e-06	1.99971e-06	5.809e-07	1	1	0	0	0	0	0.99598	0.998095	0.986031	1.39642	1.40206	0.999384	1.91791	0.776119	0.143103
'ACCS'	0	0	0	1.11606e-10	3.44536e-06	1.22391e-06	2	0	0	0	0	1	1	0.996722	0.970821	2.0275	0.986609	0.990839	1.91789	0.776198	0.143101
'BRD3'	0	0	0	7.15456e-06	6.45971e-06	1.32466e-06	2	0	0	0	0	0	0.99667	0.993871	0.968462	2.0275	0.986609	0.999384	1.9178	0.776276	0.143096
'PNLIP'	0	0	0	1.11606e-10	3.8923e-06	1.38964e-06	3	0	1	1	0	3	1	0.996298	0.966943	2.01148	0.986609	1.00302	1.91762	0.776354	0.143084
'FSTL3'	0	0	0	6.94192e-06	2.45808e-06	6.03207e-07	1	1	0	0	0	0	0.996769	0.997659	0.985499	1.39642	1.40206	0.999384	1.91756	0.776433	0.14308
'ICAM3'	0	0	0	3.79306e-06	3.93674e-07	1.27859e-06	2	0	0	0	0	1	0.998232	0.999624	0.96954	2.0275	0.986609	0.990839	1.91754	0.77651	0.143079
'PI4K2B'	0	0	0	3.72121e-06	3.69984e-06	1.06741e-06	1	2	0	1	0	3	0.998265	0.996481	0.974499	0.987484	2.05544	0.974553	1.91751	0.776588	0.143077
'CRYZL1'	0	0	0	1.11606e-10	1.60601e-06	9.58127e-07	2	0	0	0	0	2	1	0.998469	0.977076	2.0275	0.986609	0.982564	1.91748	0.776666	0.143075
'RSPH1'	0	0	0	9.47358e-07	2.26266e-06	9.22719e-07	2	0	0	0	0	2	0.999558	0.997845	0.977913	2.0275	0.986609	0.982564	1.91707	0.776743	0.143049
'KCNB2'	0	0	0	8.50652e-07	3.55116e-06	1.58812e-06	2	0	0	0	0	0	0.999603	0.996622	0.962322	2.0275	0.986609	0.999384	1.91654	0.776821	0.143015
'CUEDC1'	0	0	0	2.83274e-06	2.95703e-06	1.2186e-06	2	0	0	0	0	1	0.998679	0.997185	0.970946	2.0275	0.986609	0.990839	1.91649	0.776898	0.143012
'TINF2'	0	1	0	1.85921e-06	1.84968e-06	1.36392e-06	1	0	0	0	0	0	0.999133	1.43985	0.967544	1.39642	0.986609	0.999384	1.91648	0.776975	0.143012
'LIMD1'	0	0	0	2.49596e-07	2.54025e-06	1.3204e-06	3	0	0	1	0	0	0.999883	0.997581	0.968561	2.01148	0.986609	0.999384	1.9161	0.777052	0.142987
'C19orf54'	0	0	0	8.28355e-07	1.0922e-06	8.06832e-07	1	1	0	0	0	0	0.999613	0.998959	0.980657	1.39642	1.40206	0.999384	1.91607	0.777129	0.142986
'CDK4'	0	0	0	1.11606e-10	2.26375e-06	1.3099e-06	2	0	0	0	0	1	1	0.997844	0.968807	2.0275	0.986609	0.990839	1.91606	0.777205	0.142985
'TIGD4'	0	0	0	1.11606e-10	1.20291e-06	1.00621e-06	2	0	0	0	0	2	1	0.998853	0.975941	2.0275	0.986609	0.982564	1.91599	0.777282	0.14298
'MED16'	0	0	0	1.34939e-05	3.41094e-06	1.82646e-06	2	1	2	1	0	3	0.993738	0.996755	0.956804	1.39299	1.40206	1.03491	1.91558	0.777358	0.142954
'GKAP1'	0	0	0	1.11606e-10	1.75191e-06	1.34848e-06	2	0	0	0	0	1	1	0.998331	0.967905	2.0275	0.986609	0.990839	1.91521	0.777435	0.14293
'C12orf42'	0	0	0	1.11606e-10	1.04146e-10	5.30337e-07	1	1	0	0	0	1	1	1	0.987238	1.39642	1.40206	0.990839	1.91517	0.777511	0.142928
'WDR61'	0	0	0	1.11606e-10	1.60752e-06	8.24034e-07	1	1	0	0	0	0	1	0.998468	0.980249	1.39642	1.40206	0.999384	1.91508	0.777587	0.142922
'NSUN7'	0	0	0	1.11606e-10	2.28838e-06	1.68799e-06	2	0	0	0	0	0	1	0.99782	0.960006	2.0275	0.986609	0.999384	1.91498	0.777663	0.142916
'FCAMR'	0	0	0	1.11606e-10	9.52844e-07	1.38793e-06	2	0	0	0	0	1	1	0.999091	0.966983	2.0275	0.986609	0.990839	1.91485	0.777738	0.142907
'LHX6'	0	1	0	1.20711e-05	4.04449e-06	1.22433e-06	0	1	0	0	0	0	0.994395	1.43601	0.970811	0.985464	1.40206	0.999384	1.91421	0.777814	0.142867
'PPP1R3A'	0	0	0	1.11606e-10	2.20269e-06	2.09083e-06	4	0	1	2	0	1	1	0.997902	0.950726	2.00234	0.986609	1.02123	1.91403	0.777889	0.142855
'C1QTNF2'	0	0	0	1.34873e-06	3.10351e-06	6.09344e-07	2	0	0	0	0	3	0.999371	0.997046	0.985353	2.0275	0.986609	0.974553	1.91402	0.777965	0.142854
'STK4'	0	0	0	3.78564e-07	2.87632e-06	1.68093e-06	2	0	0	0	0	0	0.999823	0.997262	0.960169	2.0275	0.986609	0.999384	1.9139	0.77804	0.142847
'BIRC2'	0	0	0	1.11606e-10	3.35592e-06	1.41944e-06	3	0	0	0	1	0	1	0.996807	0.966248	3.00671	0.661225	0.999384	1.9137	0.778115	0.142833
'DOK1'	0	0	0	4.05568e-06	3.36669e-06	9.85365e-07	3	0	0	0	1	1	0.99811	0.996797	0.976433	3.00671	0.661225	0.990839	1.91369	0.77819	0.142833
'DECR1'	0	0	0	4.06867e-07	3.20875e-06	7.68658e-07	2	0	1	0	0	6	0.99981	0.996946	0.981563	2.0275	0.986609	0.977786	1.91363	0.778265	0.142829
'SLC7A6OS'	0	0	0	4.15617e-06	2.4246e-06	7.51709e-07	1	1	0	0	0	0	0.998063	0.997691	0.981965	1.39642	1.40206	0.999384	1.91322	0.778339	0.142803
'MYL10'	0	0	0	1.11606e-10	1.40569e-06	5.17135e-07	1	1	0	0	0	1	1	0.99866	0.987554	1.39642	1.40206	0.990839	1.91322	0.778414	0.142803
'EFEMP2'	0	0	0	8.71361e-06	4.26322e-06	1.12472e-06	2	0	0	0	0	1	0.995948	0.995947	0.97315	2.0275	0.986609	0.990839	1.91321	0.778488	0.142802
'FCF1'	0	0	0	1.11606e-10	1.13609e-06	8.8498e-07	1	1	0	0	0	0	1	0.998917	0.978806	1.39642	1.40206	0.999384	1.91312	0.778563	0.142796
'CASP3'	0	0	0	1.11606e-10	2.40452e-06	8.38523e-07	1	1	0	0	0	0	1	0.99771	0.979906	1.39642	1.40206	0.999384	1.91295	0.778637	0.142786
'PHLDB1'	0	0	0	2.98504e-06	9.20154e-06	3.41802e-06	5	0	3	2	1	2	0.998608	0.991291	0.920851	2.93438	0.661225	1.08156	1.91295	0.778711	0.142786
'RNASEH1'	0	0	0	1.01201e-06	2.16283e-06	8.29677e-07	1	1	0	0	0	0	0.999528	0.99794	0.980115	1.39642	1.40206	0.999384	1.9129	0.778785	0.142782
'SFRP4'	0	0	0	1.11606e-10	2.40343e-06	7.44543e-07	2	1	0	1	0	0	1	0.997711	0.982135	1.39299	1.40206	0.999384	1.9126	0.778858	0.142763
'KRT18'	0	0	0	1.11606e-10	5.82364e-07	9.2437e-07	1	1	0	0	0	0	1	0.999444	0.977874	1.39642	1.40206	0.999384	1.91231	0.778932	0.142744
'OR4N5'	0	0	0	1.11606e-10	5.88199e-07	2.2606e-07	1	1	0	0	0	2	1	0.999439	0.994538	1.39642	1.40206	0.982564	1.91215	0.779005	0.142734
'PMFBP1'	0	0	0	1.00774e-06	6.23632e-07	3.07993e-06	2	0	1	0	0	0	0.99953	0.999405	0.928361	2.0275	0.986609	1.03077	1.91215	0.779079	0.142734
'SMAD2'	0	0	0	1.11606e-10	4.21593e-06	1.68027e-06	2	0	0	0	0	0	1	0.995992	0.960184	2.0275	0.986609	0.999384	1.91183	0.779152	0.142714
'ATP6V0D2'	0	0	0	1.11606e-10	2.34769e-06	1.05317e-06	2	0	0	0	0	2	1	0.997764	0.974834	2.0275	0.986609	0.982564	1.91173	0.779225	0.142708
'KCNG3'	0	0	0	1.72993e-06	5.3965e-06	6.14353e-07	2	1	0	1	0	0	0.999193	0.994875	0.985233	1.39299	1.40206	0.999384	1.91163	0.779298	0.142701
'ITPRIP'	0	0	0	1.11606e-10	2.95298e-06	1.03171e-06	2	0	0	0	0	2	1	0.997189	0.97534	2.0275	0.986609	0.982564	1.91162	0.779371	0.1427
[truncated: 18,287 more rows]

## Sheet: extTADA_SCZ_adjustMUT
'Gene'	dn_silentCFPK	dn_damaging	dn_lof	mut_silentCFPK	mut_damaging	mut_lof	caseData1	caseData2	caseData3	controlData1	controlData2	controlData3	BF_dn_silentCFPK	BF_dn_MiD	BF_dn_lof	BF_cc_MiD_lof_pop1	BF_cc_MiD_lof_pop2	BF_cc_MiD_lof_pop3	BF	qvalue	PP
[truncated: 19,358 more rows]

[truncated: 6 more sheets: extTADA_ASD, extTADA_DD, extTADA_ID, extTADA_EPI, GeNetsCommunityMembership, NetworkCommunity PathwayEnrich]
